# Supplementary material for: Realized niche shift associated with the Eurasian charophyte Nitellopsis obtusa becoming invasive in North America
Source: Sci Rep. 2016 Jul 1;6:29037. doi: 10.1038/srep29037 (PMC4929560; doi:10.1038/srep29037)
Supplement: Supplementary Information [file srep29037-s1.csv]

Species	Longitude	Latitude	Country	bio1	bio2	bio3	bio4	bio5	bio6	bio7	bio8	bio9	bio10	bio11	bio12	bio13	bio14	bio15	bio16	bio17	bio18	bio19	LST_day_max	LST_day_min	LST_day_mean	LST_night_max	LST_night_min	LST_night_mean	Calcite	Chlo_max	Chlo_mean	Chlo_min	Chlo_range	Cloud_max	Cloud_mean	Cloud_min	Dissox	Nitrate	Photo-avail-rad_max	Photo-avail-rad_mean	pH	Phos	Salinity	Silicate	SST_max	SST_mean	SST_min	SST_range
Nitellopsis obtusa	12.51393	55.73886	Coast	9.8851099	5.1270599	23.8875008	621.1469727	21.9925003	0.529089	21.4633999	2.8038299	7.9740901	17.8855	2.8038299	845.8170166	94.4705963	48.8931999	25.2283993	258.6229858	162.4989929	170.5359955	258.6229858	31	-3	15	16	-10	5	0.001216	8.1230001	8.1230001	8.1230001	0	0.894	0.755	0.661	7.4250002	1.67	44.9179993	32.2340012	8.2390003	0.3343	10.1890001	8.8929996	18.0289993	9.6190004	1.452	16.5769997
Nitellopsis obtusa	5.13508	52.33426	Coast	11.5562	5.0655499	28.3959007	494.5029907	21.4839001	3.6449399	17.8390007	6.0233002	9.73347	17.8073997	6.0233002	1,000.23	118.5240021	55.262001	27.5263004	317.9169922	191.1779938	197.5299988	317.9169922	20	-1	11	16	-9	7	0.01063	11.1940002	11.1940002	11.1940002	0	0.834	0.762	0.67	5.7179999	22.6930008	43.1150017	30.0680008	8.2150002	1.1739	30.8600006	15.9359999	20.1340008	12.1700001	4.2849998	15.849
Nitellopsis obtusa	5.10544	52.33499	Coast	11.5562	5.0655499	28.3959007	494.5029907	21.4839001	3.6449399	17.8390007	6.0233002	9.73347	17.8073997	6.0233002	1,000.23	118.5240021	55.262001	27.5263004	317.9169922	191.1779938	197.5299988	317.9169922	21	0	12	17	-6	8	0.01063	11.1940002	11.1940002	11.1940002	0	0.834	0.762	0.67	5.7179999	22.6930008	43.1150017	30.0680008	8.2150002	1.1739	30.8600006	15.9359999	20.1340008	12.1700001	4.2849998	15.849
Nitellopsis obtusa	5.10317	52.33537	Coast	11.5562	5.0655499	28.3959007	494.5029907	21.4839001	3.6449399	17.8390007	6.0233002	9.73347	17.8073997	6.0233002	1,000.23	118.5240021	55.262001	27.5263004	317.9169922	191.1779938	197.5299988	317.9169922	21	0	12	17	-6	8	0.01063	11.1940002	11.1940002	11.1940002	0	0.834	0.762	0.67	5.7179999	22.6930008	43.1150017	30.0680008	8.2150002	1.1739	30.8600006	15.9359999	20.1340008	12.1700001	4.2849998	15.849
Nitellopsis obtusa	5.13538	52.33583	Coast	11.5562	5.0655499	28.3959007	494.5029907	21.4839001	3.6449399	17.8390007	6.0233002	9.73347	17.8073997	6.0233002	1,000.23	118.5240021	55.262001	27.5263004	317.9169922	191.1779938	197.5299988	317.9169922	20	-1	11	16	-9	7	0.01063	11.1940002	11.1940002	11.1940002	0	0.834	0.762	0.67	5.7179999	22.6930008	43.1150017	30.0680008	8.2150002	1.1739	30.8600006	15.9359999	20.1340008	12.1700001	4.2849998	15.849
Nitellopsis obtusa	5.10302	52.33722	Coast	11.5562	5.0655499	28.3959007	494.5029907	21.4839001	3.6449399	17.8390007	6.0233002	9.73347	17.8073997	6.0233002	1,000.23	118.5240021	55.262001	27.5263004	317.9169922	191.1779938	197.5299988	317.9169922	21	0	12	17	-6	8	0.01063	11.1940002	11.1940002	11.1940002	0	0.834	0.762	0.67	5.7179999	22.6930008	43.1150017	30.0680008	8.2150002	1.1739	30.8600006	15.9359999	20.1340008	12.1700001	4.2849998	15.849
Nitellopsis obtusa	5.10589	52.33733	Coast	11.5562	5.0655499	28.3959007	494.5029907	21.4839001	3.6449399	17.8390007	6.0233002	9.73347	17.8073997	6.0233002	1,000.23	118.5240021	55.262001	27.5263004	317.9169922	191.1779938	197.5299988	317.9169922	21	0	12	17	-6	8	0.01063	11.1940002	11.1940002	11.1940002	0	0.834	0.762	0.67	5.7179999	22.6930008	43.1150017	30.0680008	8.2150002	1.1739	30.8600006	15.9359999	20.1340008	12.1700001	4.2849998	15.849
Nitellopsis obtusa	5.09476	52.33842	Coast	11.5562	5.0655499	28.3959007	494.5029907	21.4839001	3.6449399	17.8390007	6.0233002	9.73347	17.8073997	6.0233002	1,000.23	118.5240021	55.262001	27.5263004	317.9169922	191.1779938	197.5299988	317.9169922	22	0	11	17	-6	7	0.01063	11.1940002	11.1940002	11.1940002	0	0.834	0.762	0.67	5.7179999	22.6930008	43.1150017	30.0680008	8.2150002	1.1739	30.8600006	15.9359999	20.1340008	12.1700001	4.2849998	15.849
Nitellopsis obtusa	5.0916	52.33903	Coast	11.5562	5.0655499	28.3959007	494.5029907	21.4839001	3.6449399	17.8390007	6.0233002	9.73347	17.8073997	6.0233002	1,000.23	118.5240021	55.262001	27.5263004	317.9169922	191.1779938	197.5299988	317.9169922	22	0	11	15	-5	7	0.01063	11.1940002	11.1940002	11.1940002	0	0.834	0.762	0.67	5.7179999	22.6930008	43.1150017	30.0680008	8.2150002	1.1739	30.8600006	15.9359999	20.1340008	12.1700001	4.2849998	15.849
Nitellopsis obtusa	5.09374	52.33905	Coast	11.5562	5.0655499	28.3959007	494.5029907	21.4839001	3.6449399	17.8390007	6.0233002	9.73347	17.8073997	6.0233002	1,000.23	118.5240021	55.262001	27.5263004	317.9169922	191.1779938	197.5299988	317.9169922	22	0	11	17	-6	7	0.01063	11.1940002	11.1940002	11.1940002	0	0.834	0.762	0.67	5.7179999	22.6930008	43.1150017	30.0680008	8.2150002	1.1739	30.8600006	15.9359999	20.1340008	12.1700001	4.2849998	15.849
Nitellopsis obtusa	5.09581	52.33907	Coast	11.5562	5.0655499	28.3959007	494.5029907	21.4839001	3.6449399	17.8390007	6.0233002	9.73347	17.8073997	6.0233002	1,000.23	118.5240021	55.262001	27.5263004	317.9169922	191.1779938	197.5299988	317.9169922	22	0	11	17	-6	7	0.01063	11.1940002	11.1940002	11.1940002	0	0.834	0.762	0.67	5.7179999	22.6930008	43.1150017	30.0680008	8.2150002	1.1739	30.8600006	15.9359999	20.1340008	12.1700001	4.2849998	15.849
Nitellopsis obtusa	5.09265	52.33966	Coast	11.5562	5.0655499	28.3959007	494.5029907	21.4839001	3.6449399	17.8390007	6.0233002	9.73347	17.8073997	6.0233002	1,000.23	118.5240021	55.262001	27.5263004	317.9169922	191.1779938	197.5299988	317.9169922	22	0	11	17	-6	7	0.01063	11.1940002	11.1940002	11.1940002	0	0.834	0.762	0.67	5.7179999	22.6930008	43.1150017	30.0680008	8.2150002	1.1739	30.8600006	15.9359999	20.1340008	12.1700001	4.2849998	15.849
Nitellopsis obtusa	5.09468	52.33967	Coast	11.5562	5.0655499	28.3959007	494.5029907	21.4839001	3.6449399	17.8390007	6.0233002	9.73347	17.8073997	6.0233002	1,000.23	118.5240021	55.262001	27.5263004	317.9169922	191.1779938	197.5299988	317.9169922	22	0	11	17	-6	7	0.01063	11.1940002	11.1940002	11.1940002	0	0.834	0.762	0.67	5.7179999	22.6930008	43.1150017	30.0680008	8.2150002	1.1739	30.8600006	15.9359999	20.1340008	12.1700001	4.2849998	15.849
Nitellopsis obtusa	5.09684	52.33969	Coast	11.5562	5.0655499	28.3959007	494.5029907	21.4839001	3.6449399	17.8390007	6.0233002	9.73347	17.8073997	6.0233002	1,000.23	118.5240021	55.262001	27.5263004	317.9169922	191.1779938	197.5299988	317.9169922	22	0	11	17	-6	7	0.01063	11.1940002	11.1940002	11.1940002	0	0.834	0.762	0.67	5.7179999	22.6930008	43.1150017	30.0680008	8.2150002	1.1739	30.8600006	15.9359999	20.1340008	12.1700001	4.2849998	15.849
Nitellopsis obtusa	5.09368	52.34029	Coast	11.5562	5.0655499	28.3959007	494.5029907	21.4839001	3.6449399	17.8390007	6.0233002	9.73347	17.8073997	6.0233002	1,000.23	118.5240021	55.262001	27.5263004	317.9169922	191.1779938	197.5299988	317.9169922	22	0	11	17	-6	7	0.01063	11.1940002	11.1940002	11.1940002	0	0.834	0.762	0.67	5.7179999	22.6930008	43.1150017	30.0680008	8.2150002	1.1739	30.8600006	15.9359999	20.1340008	12.1700001	4.2849998	15.849
Nitellopsis obtusa	5.09711	52.3403	Coast	11.5562	5.0655499	28.3959007	494.5029907	21.4839001	3.6449399	17.8390007	6.0233002	9.73347	17.8073997	6.0233002	1,000.23	118.5240021	55.262001	27.5263004	317.9169922	191.1779938	197.5299988	317.9169922	22	0	11	17	-6	7	0.01063	11.1940002	11.1940002	11.1940002	0	0.834	0.762	0.67	5.7179999	22.6930008	43.1150017	30.0680008	8.2150002	1.1739	30.8600006	15.9359999	20.1340008	12.1700001	4.2849998	15.849
Nitellopsis obtusa	5.09581	52.34032	Coast	11.5562	5.0655499	28.3959007	494.5029907	21.4839001	3.6449399	17.8390007	6.0233002	9.73347	17.8073997	6.0233002	1,000.23	118.5240021	55.262001	27.5263004	317.9169922	191.1779938	197.5299988	317.9169922	22	0	11	17	-6	7	0.01063	11.1940002	11.1940002	11.1940002	0	0.834	0.762	0.67	5.7179999	22.6930008	43.1150017	30.0680008	8.2150002	1.1739	30.8600006	15.9359999	20.1340008	12.1700001	4.2849998	15.849
Nitellopsis obtusa	5.09787	52.34034	Coast	11.5562	5.0655499	28.3959007	494.5029907	21.4839001	3.6449399	17.8390007	6.0233002	9.73347	17.8073997	6.0233002	1,000.23	118.5240021	55.262001	27.5263004	317.9169922	191.1779938	197.5299988	317.9169922	22	0	11	17	-6	7	0.01063	11.1940002	11.1940002	11.1940002	0	0.834	0.762	0.67	5.7179999	22.6930008	43.1150017	30.0680008	8.2150002	1.1739	30.8600006	15.9359999	20.1340008	12.1700001	4.2849998	15.849
Nitellopsis obtusa	5.08614	52.34034	Coast	11.5562	5.0655499	28.3959007	494.5029907	21.4839001	3.6449399	17.8390007	6.0233002	9.73347	17.8073997	6.0233002	1,000.23	118.5240021	55.262001	27.5263004	317.9169922	191.1779938	197.5299988	317.9169922	22	0	11	15	-5	7	0.01063	11.1940002	11.1940002	11.1940002	0	0.834	0.762	0.67	5.7179999	22.6930008	43.1150017	30.0680008	8.2150002	1.1739	30.8600006	15.9359999	20.1340008	12.1700001	4.2849998	15.849
Nitellopsis obtusa	5.1	52.34044	Coast	11.5562	5.0655499	28.3959007	494.5029907	21.4839001	3.6449399	17.8390007	6.0233002	9.73347	17.8073997	6.0233002	1,000.23	118.5240021	55.262001	27.5263004	317.9169922	191.1779938	197.5299988	317.9169922	21	0	12	17	-6	8	0.01063	11.1940002	11.1940002	11.1940002	0	0.834	0.762	0.67	5.7179999	22.6930008	43.1150017	30.0680008	8.2150002	1.1739	30.8600006	15.9359999	20.1340008	12.1700001	4.2849998	15.849
Nitellopsis obtusa	5.08958	52.3405	Coast	11.5562	5.0655499	28.3959007	494.5029907	21.4839001	3.6449399	17.8390007	6.0233002	9.73347	17.8073997	6.0233002	1,000.23	118.5240021	55.262001	27.5263004	317.9169922	191.1779938	197.5299988	317.9169922	22	0	11	15	-5	7	0.01063	11.1940002	11.1940002	11.1940002	0	0.834	0.762	0.67	5.7179999	22.6930008	43.1150017	30.0680008	8.2150002	1.1739	30.8600006	15.9359999	20.1340008	12.1700001	4.2849998	15.849
Nitellopsis obtusa	5.09268	52.34059	Coast	11.5562	5.0655499	28.3959007	494.5029907	21.4839001	3.6449399	17.8390007	6.0233002	9.73347	17.8073997	6.0233002	1,000.23	118.5240021	55.262001	27.5263004	317.9169922	191.1779938	197.5299988	317.9169922	22	0	11	17	-6	7	0.01063	11.1940002	11.1940002	11.1940002	0	0.834	0.762	0.67	5.7179999	22.6930008	43.1150017	30.0680008	8.2150002	1.1739	30.8600006	15.9359999	20.1340008	12.1700001	4.2849998	15.849
Nitellopsis obtusa	5.09467	52.34094	Coast	11.5562	5.0655499	28.3959007	494.5029907	21.4839001	3.6449399	17.8390007	6.0233002	9.73347	17.8073997	6.0233002	1,000.23	118.5240021	55.262001	27.5263004	317.9169922	191.1779938	197.5299988	317.9169922	22	0	11	17	-6	7	0.01063	11.1940002	11.1940002	11.1940002	0	0.834	0.762	0.67	5.7179999	22.6930008	43.1150017	30.0680008	8.2150002	1.1739	30.8600006	15.9359999	20.1340008	12.1700001	4.2849998	15.849
Nitellopsis obtusa	5.09681	52.34097	Coast	11.5562	5.0655499	28.3959007	494.5029907	21.4839001	3.6449399	17.8390007	6.0233002	9.73347	17.8073997	6.0233002	1,000.23	118.5240021	55.262001	27.5263004	317.9169922	191.1779938	197.5299988	317.9169922	22	0	11	17	-6	7	0.01063	11.1940002	11.1940002	11.1940002	0	0.834	0.762	0.67	5.7179999	22.6930008	43.1150017	30.0680008	8.2150002	1.1739	30.8600006	15.9359999	20.1340008	12.1700001	4.2849998	15.849
Nitellopsis obtusa	5.09893	52.34098	Coast	11.5562	5.0655499	28.3959007	494.5029907	21.4839001	3.6449399	17.8390007	6.0233002	9.73347	17.8073997	6.0233002	1,000.23	118.5240021	55.262001	27.5263004	317.9169922	191.1779938	197.5299988	317.9169922	22	0	11	17	-6	7	0.01063	11.1940002	11.1940002	11.1940002	0	0.834	0.762	0.67	5.7179999	22.6930008	43.1150017	30.0680008	8.2150002	1.1739	30.8600006	15.9359999	20.1340008	12.1700001	4.2849998	15.849
Nitellopsis obtusa	5.09577	52.3416	Coast	11.5562	5.0655499	28.3959007	494.5029907	21.4839001	3.6449399	17.8390007	6.0233002	9.73347	17.8073997	6.0233002	1,000.23	118.5240021	55.262001	27.5263004	317.9169922	191.1779938	197.5299988	317.9169922	22	0	11	17	-6	7	0.01063	11.1940002	11.1940002	11.1940002	0	0.834	0.762	0.67	5.7179999	22.6930008	43.1150017	30.0680008	8.2150002	1.1739	30.8600006	15.9359999	20.1340008	12.1700001	4.2849998	15.849
Nitellopsis obtusa	5.09788	52.3416	Coast	11.5562	5.0655499	28.3959007	494.5029907	21.4839001	3.6449399	17.8390007	6.0233002	9.73347	17.8073997	6.0233002	1,000.23	118.5240021	55.262001	27.5263004	317.9169922	191.1779938	197.5299988	317.9169922	22	0	11	17	-6	7	0.01063	11.1940002	11.1940002	11.1940002	0	0.834	0.762	0.67	5.7179999	22.6930008	43.1150017	30.0680008	8.2150002	1.1739	30.8600006	15.9359999	20.1340008	12.1700001	4.2849998	15.849
Nitellopsis obtusa	5.09999	52.3416	Coast	11.5562	5.0655499	28.3959007	494.5029907	21.4839001	3.6449399	17.8390007	6.0233002	9.73347	17.8073997	6.0233002	1,000.23	118.5240021	55.262001	27.5263004	317.9169922	191.1779938	197.5299988	317.9169922	22	0	11	17	-6	7	0.01063	11.1940002	11.1940002	11.1940002	0	0.834	0.762	0.67	5.7179999	22.6930008	43.1150017	30.0680008	8.2150002	1.1739	30.8600006	15.9359999	20.1340008	12.1700001	4.2849998	15.849
Nitellopsis obtusa	5.094	52.34192	Coast	11.5562	5.0655499	28.3959007	494.5029907	21.4839001	3.6449399	17.8390007	6.0233002	9.73347	17.8073997	6.0233002	1,000.23	118.5240021	55.262001	27.5263004	317.9169922	191.1779938	197.5299988	317.9169922	24	0	11	17	-6	8	0.01063	11.1940002	11.1940002	11.1940002	0	0.834	0.762	0.67	5.7179999	22.6930008	43.1150017	30.0680008	8.2150002	1.1739	30.8600006	15.9359999	20.1340008	12.1700001	4.2849998	15.849
Nitellopsis obtusa	5.09976	52.34218	Coast	11.5562	5.0655499	28.3959007	494.5029907	21.4839001	3.6449399	17.8390007	6.0233002	9.73347	17.8073997	6.0233002	1,000.23	118.5240021	55.262001	27.5263004	317.9169922	191.1779938	197.5299988	317.9169922	24	0	11	17	-6	8	0.01063	11.1940002	11.1940002	11.1940002	0	0.834	0.762	0.67	5.7179999	22.6930008	43.1150017	30.0680008	8.2150002	1.1739	30.8600006	15.9359999	20.1340008	12.1700001	4.2849998	15.849
Nitellopsis obtusa	5.09681	52.34221	Coast	11.5562	5.0655499	28.3959007	494.5029907	21.4839001	3.6449399	17.8390007	6.0233002	9.73347	17.8073997	6.0233002	1,000.23	118.5240021	55.262001	27.5263004	317.9169922	191.1779938	197.5299988	317.9169922	24	0	11	17	-6	8	0.01063	11.1940002	11.1940002	11.1940002	0	0.834	0.762	0.67	5.7179999	22.6930008	43.1150017	30.0680008	8.2150002	1.1739	30.8600006	15.9359999	20.1340008	12.1700001	4.2849998	15.849
Nitellopsis obtusa	5.10099	52.34225	Coast	11.5562	5.0655499	28.3959007	494.5029907	21.4839001	3.6449399	17.8390007	6.0233002	9.73347	17.8073997	6.0233002	1,000.23	118.5240021	55.262001	27.5263004	317.9169922	191.1779938	197.5299988	317.9169922	22	0	11	17	-6	8	0.01063	11.1940002	11.1940002	11.1940002	0	0.834	0.762	0.67	5.7179999	22.6930008	43.1150017	30.0680008	8.2150002	1.1739	30.8600006	15.9359999	20.1340008	12.1700001	4.2849998	15.849
Nitellopsis obtusa	5.09886	52.34225	Coast	11.5562	5.0655499	28.3959007	494.5029907	21.4839001	3.6449399	17.8390007	6.0233002	9.73347	17.8073997	6.0233002	1,000.23	118.5240021	55.262001	27.5263004	317.9169922	191.1779938	197.5299988	317.9169922	24	0	11	17	-6	8	0.01063	11.1940002	11.1940002	11.1940002	0	0.834	0.762	0.67	5.7179999	22.6930008	43.1150017	30.0680008	8.2150002	1.1739	30.8600006	15.9359999	20.1340008	12.1700001	4.2849998	15.849
Nitellopsis obtusa	5.09697	52.34227	Coast	11.5562	5.0655499	28.3959007	494.5029907	21.4839001	3.6449399	17.8390007	6.0233002	9.73347	17.8073997	6.0233002	1,000.23	118.5240021	55.262001	27.5263004	317.9169922	191.1779938	197.5299988	317.9169922	24	0	11	17	-6	8	0.01063	11.1940002	11.1940002	11.1940002	0	0.834	0.762	0.67	5.7179999	22.6930008	43.1150017	30.0680008	8.2150002	1.1739	30.8600006	15.9359999	20.1340008	12.1700001	4.2849998	15.849
Nitellopsis obtusa	5.09975	52.34269	Coast	11.5562	5.0655499	28.3959007	494.5029907	21.4839001	3.6449399	17.8390007	6.0233002	9.73347	17.8073997	6.0233002	1,000.23	118.5240021	55.262001	27.5263004	317.9169922	191.1779938	197.5299988	317.9169922	24	0	11	17	-6	8	0.01063	11.1940002	11.1940002	11.1940002	0	0.834	0.762	0.67	5.7179999	22.6930008	43.1150017	30.0680008	8.2150002	1.1739	30.8600006	15.9359999	20.1340008	12.1700001	4.2849998	15.849
Nitellopsis obtusa	5.09786	52.34285	Coast	11.5562	5.0655499	28.3959007	494.5029907	21.4839001	3.6449399	17.8390007	6.0233002	9.73347	17.8073997	6.0233002	1,000.23	118.5240021	55.262001	27.5263004	317.9169922	191.1779938	197.5299988	317.9169922	24	0	11	17	-6	8	0.01063	11.1940002	11.1940002	11.1940002	0	0.834	0.762	0.67	5.7179999	22.6930008	43.1150017	30.0680008	8.2150002	1.1739	30.8600006	15.9359999	20.1340008	12.1700001	4.2849998	15.849
Nitellopsis obtusa	5.09994	52.34288	Coast	11.5562	5.0655499	28.3959007	494.5029907	21.4839001	3.6449399	17.8390007	6.0233002	9.73347	17.8073997	6.0233002	1,000.23	118.5240021	55.262001	27.5263004	317.9169922	191.1779938	197.5299988	317.9169922	24	0	11	17	-6	8	0.01063	11.1940002	11.1940002	11.1940002	0	0.834	0.762	0.67	5.7179999	22.6930008	43.1150017	30.0680008	8.2150002	1.1739	30.8600006	15.9359999	20.1340008	12.1700001	4.2849998	15.849
Nitellopsis obtusa	5.10201	52.3429	Coast	11.5562	5.0655499	28.3959007	494.5029907	21.4839001	3.6449399	17.8390007	6.0233002	9.73347	17.8073997	6.0233002	1,000.23	118.5240021	55.262001	27.5263004	317.9169922	191.1779938	197.5299988	317.9169922	22	0	11	17	-6	8	0.01063	11.1940002	11.1940002	11.1940002	0	0.834	0.762	0.67	5.7179999	22.6930008	43.1150017	30.0680008	8.2150002	1.1739	30.8600006	15.9359999	20.1340008	12.1700001	4.2849998	15.849
Nitellopsis obtusa	5.09648	52.34301	Coast	11.5562	5.0655499	28.3959007	494.5029907	21.4839001	3.6449399	17.8390007	6.0233002	9.73347	17.8073997	6.0233002	1,000.23	118.5240021	55.262001	27.5263004	317.9169922	191.1779938	197.5299988	317.9169922	24	0	11	17	-6	8	0.01063	11.1940002	11.1940002	11.1940002	0	0.834	0.762	0.67	5.7179999	22.6930008	43.1150017	30.0680008	8.2150002	1.1739	30.8600006	15.9359999	20.1340008	12.1700001	4.2849998	15.849
Nitellopsis obtusa	5.09882	52.34351	Coast	11.5562	5.0655499	28.3959007	494.5029907	21.4839001	3.6449399	17.8390007	6.0233002	9.73347	17.8073997	6.0233002	1,000.23	118.5240021	55.262001	27.5263004	317.9169922	191.1779938	197.5299988	317.9169922	24	0	11	17	-6	8	0.01063	11.1940002	11.1940002	11.1940002	0	0.834	0.762	0.67	5.7179999	22.6930008	43.1150017	30.0680008	8.2150002	1.1739	30.8600006	15.9359999	20.1340008	12.1700001	4.2849998	15.849
Nitellopsis obtusa	5.10305	52.34355	Coast	11.5562	5.0655499	28.3959007	494.5029907	21.4839001	3.6449399	17.8390007	6.0233002	9.73347	17.8073997	6.0233002	1,000.23	118.5240021	55.262001	27.5263004	317.9169922	191.1779938	197.5299988	317.9169922	22	0	11	17	-6	8	0.01063	11.1940002	11.1940002	11.1940002	0	0.834	0.762	0.67	5.7179999	22.6930008	43.1150017	30.0680008	8.2150002	1.1739	30.8600006	15.9359999	20.1340008	12.1700001	4.2849998	15.849
Nitellopsis obtusa	5.10413	52.34414	Coast	11.5562	5.0655499	28.3959007	494.5029907	21.4839001	3.6449399	17.8390007	6.0233002	9.73347	17.8073997	6.0233002	1,000.23	118.5240021	55.262001	27.5263004	317.9169922	191.1779938	197.5299988	317.9169922	22	0	11	17	-6	8	0.01063	11.1940002	11.1940002	11.1940002	0	0.834	0.762	0.67	5.7179999	22.6930008	43.1150017	30.0680008	8.2150002	1.1739	30.8600006	15.9359999	20.1340008	12.1700001	4.2849998	15.849
Nitellopsis obtusa	5.10199	52.34417	Coast	11.5562	5.0655499	28.3959007	494.5029907	21.4839001	3.6449399	17.8390007	6.0233002	9.73347	17.8073997	6.0233002	1,000.23	118.5240021	55.262001	27.5263004	317.9169922	191.1779938	197.5299988	317.9169922	22	0	11	17	-6	8	0.01063	11.1940002	11.1940002	11.1940002	0	0.834	0.762	0.67	5.7179999	22.6930008	43.1150017	30.0680008	8.2150002	1.1739	30.8600006	15.9359999	20.1340008	12.1700001	4.2849998	15.849
Nitellopsis obtusa	5.10081	52.34453	Coast	11.5562	5.0655499	28.3959007	494.5029907	21.4839001	3.6449399	17.8390007	6.0233002	9.73347	17.8073997	6.0233002	1,000.23	118.5240021	55.262001	27.5263004	317.9169922	191.1779938	197.5299988	317.9169922	22	0	11	17	-6	8	0.01063	11.1940002	11.1940002	11.1940002	0	0.834	0.762	0.67	5.7179999	22.6930008	43.1150017	30.0680008	8.2150002	1.1739	30.8600006	15.9359999	20.1340008	12.1700001	4.2849998	15.849
Nitellopsis obtusa	5.1009	52.34478	Coast	11.5562	5.0655499	28.3959007	494.5029907	21.4839001	3.6449399	17.8390007	6.0233002	9.73347	17.8073997	6.0233002	1,000.23	118.5240021	55.262001	27.5263004	317.9169922	191.1779938	197.5299988	317.9169922	22	0	11	17	-6	8	0.01063	11.1940002	11.1940002	11.1940002	0	0.834	0.762	0.67	5.7179999	22.6930008	43.1150017	30.0680008	8.2150002	1.1739	30.8600006	15.9359999	20.1340008	12.1700001	4.2849998	15.849
Nitellopsis obtusa	5.10507	52.34481	Coast	11.5562	5.0655499	28.3959007	494.5029907	21.4839001	3.6449399	17.8390007	6.0233002	9.73347	17.8073997	6.0233002	1,000.23	118.5240021	55.262001	27.5263004	317.9169922	191.1779938	197.5299988	317.9169922	22	0	11	17	-6	8	0.01063	11.1940002	11.1940002	11.1940002	0	0.834	0.762	0.67	5.7179999	22.6930008	43.1150017	30.0680008	8.2150002	1.1739	30.8600006	15.9359999	20.1340008	12.1700001	4.2849998	15.849
Nitellopsis obtusa	5.10303	52.34483	Coast	11.5562	5.0655499	28.3959007	494.5029907	21.4839001	3.6449399	17.8390007	6.0233002	9.73347	17.8073997	6.0233002	1,000.23	118.5240021	55.262001	27.5263004	317.9169922	191.1779938	197.5299988	317.9169922	22	0	11	17	-6	8	0.01063	11.1940002	11.1940002	11.1940002	0	0.834	0.762	0.67	5.7179999	22.6930008	43.1150017	30.0680008	8.2150002	1.1739	30.8600006	15.9359999	20.1340008	12.1700001	4.2849998	15.849
Nitellopsis obtusa	5.09704	52.34483	Coast	11.5562	5.0655499	28.3959007	494.5029907	21.4839001	3.6449399	17.8390007	6.0233002	9.73347	17.8073997	6.0233002	1,000.23	118.5240021	55.262001	27.5263004	317.9169922	191.1779938	197.5299988	317.9169922	24	0	11	17	-6	8	0.01063	11.1940002	11.1940002	11.1940002	0	0.834	0.762	0.67	5.7179999	22.6930008	43.1150017	30.0680008	8.2150002	1.1739	30.8600006	15.9359999	20.1340008	12.1700001	4.2849998	15.849
Nitellopsis obtusa	5.10192	52.34541	Coast	11.5562	5.0655499	28.3959007	494.5029907	21.4839001	3.6449399	17.8390007	6.0233002	9.73347	17.8073997	6.0233002	1,000.23	118.5240021	55.262001	27.5263004	317.9169922	191.1779938	197.5299988	317.9169922	22	0	11	17	-6	8	0.01063	11.1940002	11.1940002	11.1940002	0	0.834	0.762	0.67	5.7179999	22.6930008	43.1150017	30.0680008	8.2150002	1.1739	30.8600006	15.9359999	20.1340008	12.1700001	4.2849998	15.849
Nitellopsis obtusa	5.10399	52.34545	Coast	11.5562	5.0655499	28.3959007	494.5029907	21.4839001	3.6449399	17.8390007	6.0233002	9.73347	17.8073997	6.0233002	1,000.23	118.5240021	55.262001	27.5263004	317.9169922	191.1779938	197.5299988	317.9169922	22	0	11	17	-6	8	0.01063	11.1940002	11.1940002	11.1940002	0	0.834	0.762	0.67	5.7179999	22.6930008	43.1150017	30.0680008	8.2150002	1.1739	30.8600006	15.9359999	20.1340008	12.1700001	4.2849998	15.849
Nitellopsis obtusa	5.10297	52.34605	Coast	11.5562	5.0655499	28.3959007	494.5029907	21.4839001	3.6449399	17.8390007	6.0233002	9.73347	17.8073997	6.0233002	1,000.23	118.5240021	55.262001	27.5263004	317.9169922	191.1779938	197.5299988	317.9169922	22	0	11	17	-6	8	0.01063	11.1940002	11.1940002	11.1940002	0	0.834	0.762	0.67	5.7179999	22.6930008	43.1150017	30.0680008	8.2150002	1.1739	30.8600006	15.9359999	20.1340008	12.1700001	4.2849998	15.849
Nitellopsis obtusa	5.10717	52.34608	Coast	11.5562	5.0655499	28.3959007	494.5029907	21.4839001	3.6449399	17.8390007	6.0233002	9.73347	17.8073997	6.0233002	1,000.23	118.5240021	55.262001	27.5263004	317.9169922	191.1779938	197.5299988	317.9169922	22	0	11	17	-6	8	0.01063	11.1940002	11.1940002	11.1940002	0	0.834	0.762	0.67	5.7179999	22.6930008	43.1150017	30.0680008	8.2150002	1.1739	30.8600006	15.9359999	20.1340008	12.1700001	4.2849998	15.849
Nitellopsis obtusa	-3.18572	51.41397	Coast	11.3378	5.8266401	35.2928009	413.2380066	20.5711002	4.0616698	16.5095005	6.8536801	16.6973	16.6973	6.8536801	1,200.61	150.0390015	58.1674004	33.4411011	414.9989929	193.2819977	193.2819977	414.9989929	24	2	13	13	-1	6	0.035465	17.0720005	8.6780005	5.7729998	11.2989998	0.793	0.742	0.69	6.1739998	13.5810003	43.0340004	27.5090008	8.1999998	0.6812	30.5849991	9.974	18.6560001	12.7749996	7.283	11.3730001
Nitellopsis obtusa	14.4692	56.085	Coast	9.2325802	6.21489	26.4051991	650.9959717	22.8633995	-0.673146	23.5366001	1.80058	7.4173102	17.7031994	1.80058	802.3779907	89.5084	45.2711983	24.3820992	245.6179962	157.7559967	160.8860016	245.6179962	23	-6	11	17	-19	5	0.001873	20.4939995	11.96	3.352	17.1420002	0.886	0.751	0.646	8.052	1.2589999	45.0340004	31.2059994	8.1870003	0.2978	7.3769999	10.3909998	21.2609997	10.0710001	1.45	19.8110008
Nitellopsis obtusa	14.4762	56.0955	Coast	9.2325802	6.21489	26.4051991	650.9959717	22.8633995	-0.673146	23.5366001	1.80058	7.4173102	17.7031994	1.80058	802.3779907	89.5084	45.2711983	24.3820992	245.6179962	157.7559967	160.8860016	245.6179962	22	-6	11	17	-19	5	0.001873	20.4939995	11.96	3.352	17.1420002	0.886	0.751	0.646	8.052	1.2589999	45.0340004	31.2059994	8.1870003	0.2978	7.3769999	10.3909998	21.2609997	10.0710001	1.45	19.8110008
Nitellopsis obtusa	14.4873	56.0963	Coast	9.2325802	6.21489	26.4051991	650.9959717	22.8633995	-0.673146	23.5366001	1.80058	7.4173102	17.7031994	1.80058	802.3779907	89.5084	45.2711983	24.3820992	245.6179962	157.7559967	160.8860016	245.6179962	23	-6	11	16	-19	5	0.001873	20.4939995	11.96	3.352	17.1420002	0.886	0.751	0.646	8.052	1.2589999	45.0340004	31.2059994	8.1870003	0.2978	7.3769999	10.3909998	21.2609997	10.0710001	1.45	19.8110008
Nitellopsis obtusa	14.48333	56.1	Coast	9.2325802	6.21489	26.4051991	650.9959717	22.8633995	-0.673146	23.5366001	1.80058	7.4173102	17.7031994	1.80058	802.3779907	89.5084	45.2711983	24.3820992	245.6179962	157.7559967	160.8860016	245.6179962	22	-6	11	17	-19	5	0.001873	20.4939995	11.96	3.352	17.1420002	0.886	0.751	0.646	8.052	1.2589999	45.0340004	31.2059994	8.1870003	0.2978	7.3769999	10.3909998	21.2609997	10.0710001	1.45	19.8110008
Nitellopsis obtusa	14.48751	56.10137	Coast	9.2325802	6.21489	26.4051991	650.9959717	22.8633995	-0.673146	23.5366001	1.80058	7.4173102	17.7031994	1.80058	802.3779907	89.5084	45.2711983	24.3820992	245.6179962	157.7559967	160.8860016	245.6179962	22	-6	11	17	-9	6	0.001873	20.4939995	11.96	3.352	17.1420002	0.886	0.751	0.646	8.052	1.2589999	45.0340004	31.2059994	8.1870003	0.2978	7.3769999	10.3909998	21.2609997	10.0710001	1.45	19.8110008
Nitellopsis obtusa	14.4966	56.1014	Coast	9.2325802	6.21489	26.4051991	650.9959717	22.8633995	-0.673146	23.5366001	1.80058	7.4173102	17.7031994	1.80058	802.3779907	89.5084	45.2711983	24.3820992	245.6179962	157.7559967	160.8860016	245.6179962	22	-7	11	17	-9	6	0.001873	20.4939995	11.96	3.352	17.1420002	0.886	0.751	0.646	8.052	1.2589999	45.0340004	31.2059994	8.1870003	0.2978	7.3769999	10.3909998	21.2609997	10.0710001	1.45	19.8110008
Nitellopsis obtusa	14.4783	56.1026	Coast	9.2325802	6.21489	26.4051991	650.9959717	22.8633995	-0.673146	23.5366001	1.80058	7.4173102	17.7031994	1.80058	802.3779907	89.5084	45.2711983	24.3820992	245.6179962	157.7559967	160.8860016	245.6179962	22	-6	10	17	-11	6	0.001873	20.4939995	11.96	3.352	17.1420002	0.886	0.751	0.646	8.052	1.2589999	45.0340004	31.2059994	8.1870003	0.2978	7.3769999	10.3909998	21.2609997	10.0710001	1.45	19.8110008
Nitellopsis obtusa	14.4901	56.10561	Coast	9.2325802	6.21489	26.4051991	650.9959717	22.8633995	-0.673146	23.5366001	1.80058	7.4173102	17.7031994	1.80058	802.3779907	89.5084	45.2711983	24.3820992	245.6179962	157.7559967	160.8860016	245.6179962	22	-6	11	17	-9	6	0.001873	20.4939995	11.96	3.352	17.1420002	0.886	0.751	0.646	8.052	1.2589999	45.0340004	31.2059994	8.1870003	0.2978	7.3769999	10.3909998	21.2609997	10.0710001	1.45	19.8110008
Nitellopsis obtusa	14.4787	56.1079	Coast	9.2325802	6.21489	26.4051991	650.9959717	22.8633995	-0.673146	23.5366001	1.80058	7.4173102	17.7031994	1.80058	802.3779907	89.5084	45.2711983	24.3820992	245.6179962	157.7559967	160.8860016	245.6179962	22	-6	10	17	-11	6	0.001873	20.4939995	11.96	3.352	0	0.886	0.751	0.646	8.052	1.2589999	45.0340004	31.2059994	8.1870003	0.2978	7.3769999	10.3909998	21.2609997	10.0710001	1.45	19.8110008
Nitellopsis obtusa	14.4806	56.1083	Coast	9.2325802	6.21489	26.4051991	650.9959717	22.8633995	-0.673146	23.5366001	1.80058	7.4173102	17.7031994	1.80058	802.3779907	89.5084	45.2711983	24.3820992	245.6179962	157.7559967	160.8860016	245.6179962	22	-6	10	17	-11	6	0.001873	20.4939995	11.96	3.352	17.1420002	0.886	0.751	0.646	8.052	1.2589999	45.0340004	31.2059994	8.1870003	0.2978	7.3769999	10.3909998	21.2609997	10.0710001	1.45	19.8110008
Nitellopsis obtusa	14.4803	56.1086	Coast	9.2325802	6.21489	26.4051991	650.9959717	22.8633995	-0.673146	23.5366001	1.80058	7.4173102	17.7031994	1.80058	802.3779907	89.5084	45.2711983	24.3820992	245.6179962	157.7559967	160.8860016	245.6179962	22	-6	10	17	-11	6	0.001873	20.4939995	11.96	3.352	17.1420002	0.886	0.751	0.646	8.052	1.2589999	45.0340004	31.2059994	8.1870003	0.2978	7.3769999	10.3909998	21.2609997	10.0710001	1.45	19.8110008
Nitellopsis obtusa	14.4894	56.1094	Coast	9.2325802	6.21489	26.4051991	650.9959717	22.8633995	-0.673146	23.5366001	1.80058	7.4173102	17.7031994	1.80058	802.3779907	89.5084	45.2711983	24.3820992	245.6179962	157.7559967	160.8860016	245.6179962	22	-6	10	17	-11	6	0.001873	20.4939995	11.96	3.352	17.1420002	0.886	0.751	0.646	8.052	1.2589999	45.0340004	31.2059994	8.1870003	0.2978	7.3769999	10.3909998	21.2609997	10.0710001	1.45	19.8110008
Nitellopsis obtusa	14.5014	56.1057	Coast	9.2325802	6.21489	26.4051991	650.9959717	22.8633995	-0.673146	23.5366001	1.80058	7.4173102	17.7031994	1.80058	802.3779907	89.5084	45.2711983	24.3820992	245.6179962	157.7559967	160.8860016	245.6179962	22	-9	11	16	-9	6	0.001055	21.2950001	12.5360003	4.1989999	17.0960007	0.903	0.751	0.637	8.0509996	1.253	45.6759987	30.9069996	8.1870003	0.2997	7.3579998	10.4540005	23.4950008	8.8549995	-1.145	24.6399994
Nitellopsis obtusa	14.251	56.0998	Coast	9.0933399	6.9461498	28.4776993	660.53302	23.2766991	-1.11479	24.3915005	1.48909	7.5171199	17.6863995	1.48909	827.3809814	91.3128967	47.5778008	23.8038998	251.7519989	162.9049988	167.720993	251.7519989	24	-20	11	16	-19	4	0.00195	27.8969994	16.5440006	5.3670001	22.5300007	0.888	0.755	0.653	8.0539999	1.2690001	43.7989998	31.5799999	8.1859999	0.2937	7.4180002	10.2620001	22.0100002	9.8330002	1.905	20.1049995
Nitellopsis obtusa	14.251	56.09985	Coast	9.0933399	6.9461498	28.4776993	660.53302	23.2766991	-1.11479	24.3915005	1.48909	7.5171199	17.6863995	1.48909	827.3809814	91.3128967	47.5778008	23.8038998	251.7519989	162.9049988	167.720993	251.7519989	24	-20	11	16	-19	4	0.00195	27.8969994	16.5440006	5.3670001	22.5300007	0.888	0.755	0.653	8.0539999	1.2690001	43.7989998	31.5799999	8.1859999	0.2937	7.4180002	10.2620001	22.0100002	9.8330002	1.905	20.1049995
Nitellopsis obtusa	14.205	56.0782	Coast	9.0933399	6.9461498	28.4776993	660.53302	23.2766991	-1.11479	24.3915005	1.48909	7.5171199	17.6863995	1.48909	827.3809814	91.3128967	47.5778008	23.8038998	251.7519989	162.9049988	167.720993	251.7519989	25	-19	11	15	-9	5	0.002106	31.552	18.1089993	6.217	25.3349991	0.886	0.748	0.636	8.0530005	1.279	43.3950005	30.2919998	8.1850004	0.2909	7.4660001	10.2749996	17.066	8.434	0.365	16.7010002
Nitellopsis obtusa	14.2144	56.08	Coast	9.0933399	6.9461498	28.4776993	660.53302	23.2766991	-1.11479	24.3915005	1.48909	7.5171199	17.6863995	1.48909	827.3809814	91.3128967	47.5778008	23.8038998	251.7519989	162.9049988	167.720993	251.7519989	25	-20	11	16	-9	5	0.002106	31.552	18.1089993	6.217	25.3349991	0.886	0.748	0.636	8.0530005	1.279	43.3950005	30.2919998	8.1850004	0.2909	7.4660001	10.2749996	17.066	8.434	0.365	16.7010002
Nitellopsis obtusa	14.2221	56.0815	Coast	9.0933399	6.9461498	28.4776993	660.53302	23.2766991	-1.11479	24.3915005	1.48909	7.5171199	17.6863995	1.48909	827.3809814	91.3128967	47.5778008	23.8038998	251.7519989	162.9049988	167.720993	251.7519989	24	-20	11	16	-9	5	0.002106	31.552	18.1089993	6.217	25.3349991	0.886	0.748	0.636	8.0530005	1.279	43.3950005	30.2919998	8.1850004	0.2909	7.4660001	10.2749996	17.066	8.434	0.365	16.7010002
Nitellopsis obtusa	14.2169	55.9628	Coast	9.0933399	6.9461498	28.4776993	660.53302	23.2766991	-1.11479	24.3915005	1.48909	7.5171199	17.6863995	1.48909	827.3809814	91.3128967	47.5778008	23.8038998	251.7519989	162.9049988	167.720993	251.7519989	24	-8	11	16	-14	5	0.002212	34.4939995	18.8299999	6.2649999	28.2290001	0.899	0.749	0.641	8.0489998	1.283	43.730999	30.9529991	8.184	0.2903	7.493	10.3540001	17.1919994	7.6700001	2	15.1920004
Nitellopsis obtusa	14.2479	55.9746	Coast	9.0933399	6.9461498	28.4776993	660.53302	23.2766991	-1.11479	24.3915005	1.48909	7.5171199	17.6863995	1.48909	827.3809814	91.3128967	47.5778008	23.8038998	251.7519989	162.9049988	167.720993	251.7519989	22	-6	10	17	-10	6	0.002212	34.4939995	18.8299999	6.2649999	28.2290001	0.899	0.749	0.641	8.0489998	1.283	43.730999	30.9529991	8.184	0.2903	7.493	10.3540001	17.1919994	7.6700001	2	15.1920004
Nitellopsis obtusa	14.2495	55.9843	Coast	9.0933399	6.9461498	28.4776993	660.53302	23.2766991	-1.11479	24.3915005	1.48909	7.5171199	17.6863995	1.48909	827.3809814	91.3128967	47.5778008	23.8038998	251.7519989	162.9049988	167.720993	251.7519989	22	-6	11	17	-9	6	0.002212	34.4939995	18.8299999	6.2649999	28.2290001	0.899	0.749	0.641	8.0489998	1.283	43.730999	30.9529991	8.184	0.2903	7.493	10.3540001	17.1919994	7.6700001	2	15.1920004
Nitellopsis obtusa	18.3705	60.2427	Coast	6.8968601	3.3152599	15.5073004	675.9279785	18.4423008	-2.93642	21.3787003	8.7608004	15.4797001	15.4797001	-0.601376	639.1019897	79.3942032	29.7887001	32.7846985	212.7810059	108.9100037	108.9100037	194.9700012	25	-14	8	17	-24	3	0.004318	37.6969986	26.8899994	16.5440006	21.1529999	0.838	0.716	0.621	8.302	1.071	47.4440002	34.223999	8.2419996	0.141	5.5289998	12.5389996	20.2770004	8.0889997	0.753	19.5240002
Nitellopsis obtusa	18.37099	60.24322	Coast	6.8968601	3.3152599	15.5073004	675.9279785	18.4423008	-2.93642	21.3787003	8.7608004	15.4797001	15.4797001	-0.601376	639.1019897	79.3942032	29.7887001	32.7846985	212.7810059	108.9100037	108.9100037	194.9700012	25	-14	8	17	-24	3	0.004318	37.6969986	26.8899994	16.5440006	21.1529999	0.838	0.716	0.621	8.302	1.071	47.4440002	34.223999	8.2419996	0.141	5.5289998	12.5389996	20.2770004	8.0889997	0.753	19.5240002
Nitellopsis obtusa	18.3011	60.2552	Coast	6.8968601	3.3152599	15.5073004	675.9279785	18.4423008	-2.93642	21.3787003	8.7608004	15.4797001	15.4797001	-0.601376	639.1019897	79.3942032	29.7887001	32.7846985	212.7810059	108.9100037	108.9100037	194.9700012	24	-16	8	16	-24	2	0.004561	39.9099998	27.7579994	16.7460003	23.1639996	0.841	0.721	0.629	8.3290005	1.061	45.8810005	31.4220009	8.2410002	0.1376	5.4920001	12.6470003	18.2399998	6.5739999	0.275	17.9650002
Nitellopsis obtusa	18.30147	60.25532	Coast	6.8968601	3.3152599	15.5073004	675.9279785	18.4423008	-2.93642	21.3787003	8.7608004	15.4797001	15.4797001	-0.601376	639.1019897	79.3942032	29.7887001	32.7846985	212.7810059	108.9100037	108.9100037	194.9700012	24	-16	8	16	-24	2	0.004561	39.9099998	27.7579994	16.7460003	23.1639996	0.841	0.721	0.629	8.3290005	1.061	45.8810005	31.4220009	8.2410002	0.1376	5.4920001	12.6470003	18.2399998	6.5739999	0.275	17.9650002
Nitellopsis obtusa	5.37822	52.66227	Coast	11.3467999	4.36479	25.6938992	490.6059875	20.6793995	3.6917701	16.9876995	5.91012	9.2685204	17.4580994	5.91012	992.5380249	119.9420013	52.6603012	29.7376003	317.0480042	183.4179993	191.2769928	317.0480042	NA	NA	NA	NA	NA	NA	0.012999	45.6419983	39.9410019	32.9099998	12.7320004	0.84	0.764	0.672	5.8579998	26.1550007	41.9350014	28.6709995	8.2189999	1.2049	30.757	17.3640003	20.1989994	12.4230003	3.6500001	16.5489998
Nitellopsis obtusa	5.38866	53.07364	Coast	11.2716999	2.89972	18.7903996	479.1759949	19.6175995	4.1856699	15.4319	6.0844898	8.8139896	17.0697994	6.0844898	979.0579834	125.4369965	48.9471016	34.3987007	315.6000061	171.4680023	177.7550049	315.6000061	20	-3	11	15	-6	6	0.010475	49.3959999	41.2859993	28.3269997	21.0690002	0.839	0.754	0.65	5.9970002	21.6259995	44.5110016	30.3209991	8.217	1.01	31.8059998	14.434	21.3509998	11.6920004	2.085	19.2660007
Nitellopsis obtusa	5.38573	53.07457	Coast	11.2716999	2.89972	18.7903996	479.1759949	19.6175995	4.1856699	15.4319	6.0844898	8.8139896	17.0697994	6.0844898	979.0579834	125.4369965	48.9471016	34.3987007	315.6000061	171.4680023	177.7550049	315.6000061	20	-3	11	15	-6	6	0.010475	49.3959999	41.2859993	28.3269997	21.0690002	0.839	0.754	0.65	5.9970002	21.6259995	44.5110016	30.3209991	8.217	1.01	31.8059998	14.434	21.3509998	11.6920004	2.085	19.2660007
Nitellopsis obtusa	5.38724	53.07458	Coast	11.2716999	2.89972	18.7903996	479.1759949	19.6175995	4.1856699	15.4319	6.0844898	8.8139896	17.0697994	6.0844898	979.0579834	125.4369965	48.9471016	34.3987007	315.6000061	171.4680023	177.7550049	315.6000061	20	-3	11	15	-6	6	0.010475	49.3959999	41.2859993	28.3269997	21.0690002	0.839	0.754	0.65	5.9970002	21.6259995	44.5110016	30.3209991	8.217	1.01	31.8059998	14.434	21.3509998	11.6920004	2.085	19.2660007
Nitellopsis obtusa	4.98505	52.3601	Coast	11.5562	5.0655499	28.3959007	494.5029907	21.4839001	3.6449399	17.8390007	6.0233002	9.73347	17.8073997	6.0233002	1,000.23	118.5240021	55.262001	27.5263004	317.9169922	191.1779938	197.5299988	317.9169922	24	0	12	17	-6	8	0.013986	51.0050011	37.757	26.1459999	24.8589993	0.838	0.765	0.677	5.7199998	21.7189999	44.4449997	30.5799999	8.2139997	1.1457	31.1800003	15.3140001	20.0499992	11.0050001	1.649	18.4009991
Nitellopsis obtusa	4.9886	52.36169	Coast	11.5562	5.0655499	28.3959007	494.5029907	21.4839001	3.6449399	17.8390007	6.0233002	9.73347	17.8073997	6.0233002	1,000.23	118.5240021	55.262001	27.5263004	317.9169922	191.1779938	197.5299988	317.9169922	24	0	12	17	-6	8	0.013986	51.0050011	37.757	26.1459999	24.8589993	0.838	0.765	0.677	5.7199998	21.7189999	44.4449997	30.5799999	8.2139997	1.1457	31.1800003	15.3140001	20.0499992	11.0050001	1.649	18.4009991
Nitellopsis obtusa	4.97447	52.36841	Coast	11.5562	5.0655499	28.3959007	494.5029907	21.4839001	3.6449399	17.8390007	6.0233002	9.73347	17.8073997	6.0233002	1,000.23	118.5240021	55.262001	27.5263004	317.9169922	191.1779938	197.5299988	317.9169922	25	2	13	16	-4	8	0.013986	51.0050011	37.757	26.1459999	24.8589993	0.838	0.765	0.677	5.7199998	21.7189999	44.4449997	30.5799999	8.2139997	1.1457	31.1800003	15.3140001	20.0499992	11.0050001	1.649	18.4009991
Nitellopsis obtusa	5.05018	52.44666	Coast	11.5562	5.0655499	28.3959007	494.5029907	21.4839001	3.6449399	17.8390007	6.0233002	9.73347	17.8073997	6.0233002	1,000.23	118.5240021	55.262001	27.5263004	317.9169922	191.1779938	197.5299988	317.9169922	23	0	12	16	-5	8	0.012387	51.6049995	37.3009987	25.8430004	25.7619991	0.835	0.761	0.675	5.744	21.5279999	48.5340004	31.6959991	8.2139997	1.1246001	31.1940002	15.0030003	19.6420002	11.2939997	1.727	17.9150009
Nitellopsis obtusa	5.04924	52.44855	Coast	11.5562	5.0655499	28.3959007	494.5029907	21.4839001	3.6449399	17.8390007	6.0233002	9.73347	17.8073997	6.0233002	1,000.23	118.5240021	55.262001	27.5263004	317.9169922	191.1779938	197.5299988	317.9169922	24	0	13	15	-4	7	0.012387	51.6049995	37.3009987	25.8430004	25.7619991	0.835	0.761	0.675	5.744	21.5279999	48.5340004	31.6959991	8.2139997	1.1246001	31.1940002	15.0030003	19.6420002	11.2939997	1.727	17.9150009
Nitellopsis obtusa	5.04926	52.45032	Coast	11.5562	5.0655499	28.3959007	494.5029907	21.4839001	3.6449399	17.8390007	6.0233002	9.73347	17.8073997	6.0233002	1,000.23	118.5240021	55.262001	27.5263004	317.9169922	191.1779938	197.5299988	317.9169922	24	1	13	15	-4	7	0.012387	51.6049995	37.3009987	25.8430004	25.7619991	0.835	0.761	0.675	5.744	21.5279999	48.5340004	31.6959991	8.2139997	1.1246001	31.1940002	15.0030003	19.6420002	11.2939997	1.727	17.9150009
Nitellopsis obtusa	5.05035	52.45038	Coast	11.5562	5.0655499	28.3959007	494.5029907	21.4839001	3.6449399	17.8390007	6.0233002	9.73347	17.8073997	6.0233002	1,000.23	118.5240021	55.262001	27.5263004	317.9169922	191.1779938	197.5299988	317.9169922	23	0	12	16	-4	7	0.012387	51.6049995	37.3009987	25.8430004	25.7619991	0.835	0.761	0.675	5.744	21.5279999	48.5340004	31.6959991	8.2139997	1.1246001	31.1940002	15.0030003	19.6420002	11.2939997	1.727	17.9150009
Nitellopsis obtusa	5.08271	52.45038	Coast	11.5562	5.0655499	28.3959007	494.5029907	21.4839001	3.6449399	17.8390007	6.0233002	9.73347	17.8073997	6.0233002	1,000.23	118.5240021	55.262001	27.5263004	317.9169922	191.1779938	197.5299988	317.9169922	NA	NA	NA	NA	NA	NA	0.012387	51.6049995	37.3009987	25.8430004	25.7619991	0.835	0.761	0.675	5.744	21.5279999	48.5340004	31.6959991	8.2139997	1.1246001	31.1940002	15.0030003	19.6420002	11.2939997	1.727	17.9150009
Nitellopsis obtusa	5.05175	52.45039	Coast	11.5562	5.0655499	28.3959007	494.5029907	21.4839001	3.6449399	17.8390007	6.0233002	9.73347	17.8073997	6.0233002	1,000.23	118.5240021	55.262001	27.5263004	317.9169922	191.1779938	197.5299988	317.9169922	23	0	12	16	-4	7	0.012387	51.6049995	37.3009987	25.8430004	25.7619991	0.835	0.761	0.675	5.744	21.5279999	48.5340004	31.6959991	8.2139997	1.1246001	31.1940002	15.0030003	19.6420002	11.2939997	1.727	17.9150009
Nitellopsis obtusa	5.05623	52.45039	Coast	11.5562	5.0655499	28.3959007	494.5029907	21.4839001	3.6449399	17.8390007	6.0233002	9.73347	17.8073997	6.0233002	1,000.23	118.5240021	55.262001	27.5263004	317.9169922	191.1779938	197.5299988	317.9169922	23	0	12	16	-4	7	0.012387	51.6049995	37.3009987	25.8430004	25.7619991	0.835	0.761	0.675	5.744	21.5279999	48.5340004	31.6959991	8.2139997	1.1246001	31.1940002	15.0030003	19.6420002	11.2939997	1.727	17.9150009
Nitellopsis obtusa	5.04883	52.45039	Coast	11.5562	5.0655499	28.3959007	494.5029907	21.4839001	3.6449399	17.8390007	6.0233002	9.73347	17.8073997	6.0233002	1,000.23	118.5240021	55.262001	27.5263004	317.9169922	191.1779938	197.5299988	317.9169922	24	1	13	15	-4	7	0.012387	51.6049995	37.3009987	25.8430004	25.7619991	0.835	0.761	0.675	5.744	21.5279999	48.5340004	31.6959991	8.2139997	1.1246001	31.1940002	15.0030003	19.6420002	11.2939997	1.727	17.9150009
Nitellopsis obtusa	5.05769	52.4504	Coast	11.5562	5.0655499	28.3959007	494.5029907	21.4839001	3.6449399	17.8390007	6.0233002	9.73347	17.8073997	6.0233002	1,000.23	118.5240021	55.262001	27.5263004	317.9169922	191.1779938	197.5299988	317.9169922	23	0	12	16	-4	7	0.012387	51.6049995	37.3009987	25.8430004	25.7619991	0.835	0.761	0.675	5.744	21.5279999	48.5340004	31.6959991	8.2139997	1.1246001	31.1940002	15.0030003	19.6420002	11.2939997	1.727	17.9150009
Nitellopsis obtusa	5.062	52.4504	Coast	11.5562	5.0655499	28.3959007	494.5029907	21.4839001	3.6449399	17.8390007	6.0233002	9.73347	17.8073997	6.0233002	1,000.23	118.5240021	55.262001	27.5263004	317.9169922	191.1779938	197.5299988	317.9169922	23	0	12	16	-4	7	0.012387	51.6049995	37.3009987	25.8430004	25.7619991	0.835	0.761	0.675	5.744	21.5279999	48.5340004	31.6959991	8.2139997	1.1246001	31.1940002	15.0030003	19.6420002	11.2939997	1.727	17.9150009
Nitellopsis obtusa	5.05909	52.45041	Coast	11.5562	5.0655499	28.3959007	494.5029907	21.4839001	3.6449399	17.8390007	6.0233002	9.73347	17.8073997	6.0233002	1,000.23	118.5240021	55.262001	27.5263004	317.9169922	191.1779938	197.5299988	317.9169922	23	0	12	16	-4	7	0.012387	51.6049995	37.3009987	25.8430004	25.7619991	0.835	0.761	0.675	5.744	21.5279999	48.5340004	31.6959991	8.2139997	1.1246001	31.1940002	15.0030003	19.6420002	11.2939997	1.727	17.9150009
Nitellopsis obtusa	5.0665	52.45041	Coast	11.5562	5.0655499	28.3959007	494.5029907	21.4839001	3.6449399	17.8390007	6.0233002	9.73347	17.8073997	6.0233002	1,000.23	118.5240021	55.262001	27.5263004	317.9169922	191.1779938	197.5299988	317.9169922	23	0	12	16	-4	7	0.012387	51.6049995	37.3009987	25.8430004	25.7619991	0.835	0.761	0.675	5.744	21.5279999	48.5340004	31.6959991	8.2139997	1.1246001	31.1940002	15.0030003	19.6420002	11.2939997	1.727	17.9150009
Nitellopsis obtusa	5.05317	52.45041	Coast	11.5562	5.0655499	28.3959007	494.5029907	21.4839001	3.6449399	17.8390007	6.0233002	9.73347	17.8073997	6.0233002	1,000.23	118.5240021	55.262001	27.5263004	317.9169922	191.1779938	197.5299988	317.9169922	23	0	12	16	-4	7	0.012387	51.6049995	37.3009987	25.8430004	25.7619991	0.835	0.761	0.675	5.744	21.5279999	48.5340004	31.6959991	8.2139997	1.1246001	31.1940002	15.0030003	19.6420002	11.2939997	1.727	17.9150009
Nitellopsis obtusa	5.05478	52.45041	Coast	11.5562	5.0655499	28.3959007	494.5029907	21.4839001	3.6449399	17.8390007	6.0233002	9.73347	17.8073997	6.0233002	1,000.23	118.5240021	55.262001	27.5263004	317.9169922	191.1779938	197.5299988	317.9169922	23	0	12	16	-4	7	0.012387	51.6049995	37.3009987	25.8430004	25.7619991	0.835	0.761	0.675	5.744	21.5279999	48.5340004	31.6959991	8.2139997	1.1246001	31.1940002	15.0030003	19.6420002	11.2939997	1.727	17.9150009
Nitellopsis obtusa	5.07094	52.45042	Coast	11.5562	5.0655499	28.3959007	494.5029907	21.4839001	3.6449399	17.8390007	6.0233002	9.73347	17.8073997	6.0233002	1,000.23	118.5240021	55.262001	27.5263004	317.9169922	191.1779938	197.5299988	317.9169922	NA	NA	NA	NA	NA	NA	0.012387	51.6049995	37.3009987	25.8430004	25.7619991	0.835	0.761	0.675	5.744	21.5279999	48.5340004	31.6959991	8.2139997	1.1246001	31.1940002	15.0030003	19.6420002	11.2939997	1.727	17.9150009
Nitellopsis obtusa	5.07384	52.45042	Coast	11.5562	5.0655499	28.3959007	494.5029907	21.4839001	3.6449399	17.8390007	6.0233002	9.73347	17.8073997	6.0233002	1,000.23	118.5240021	55.262001	27.5263004	317.9169922	191.1779938	197.5299988	317.9169922	NA	NA	NA	NA	NA	NA	0.012387	51.6049995	37.3009987	25.8430004	25.7619991	0.835	0.761	0.675	5.744	21.5279999	48.5340004	31.6959991	8.2139997	1.1246001	31.1940002	15.0030003	19.6420002	11.2939997	1.727	17.9150009
Nitellopsis obtusa	5.06345	52.45043	Coast	11.5562	5.0655499	28.3959007	494.5029907	21.4839001	3.6449399	17.8390007	6.0233002	9.73347	17.8073997	6.0233002	1,000.23	118.5240021	55.262001	27.5263004	317.9169922	191.1779938	197.5299988	317.9169922	23	0	12	16	-4	7	0.012387	51.6049995	37.3009987	25.8430004	25.7619991	0.835	0.761	0.675	5.744	21.5279999	48.5340004	31.6959991	8.2139997	1.1246001	31.1940002	15.0030003	19.6420002	11.2939997	1.727	17.9150009
Nitellopsis obtusa	5.06057	52.45044	Coast	11.5562	5.0655499	28.3959007	494.5029907	21.4839001	3.6449399	17.8390007	6.0233002	9.73347	17.8073997	6.0233002	1,000.23	118.5240021	55.262001	27.5263004	317.9169922	191.1779938	197.5299988	317.9169922	23	0	12	16	-4	7	0.012387	51.6049995	37.3009987	25.8430004	25.7619991	0.835	0.761	0.675	5.744	21.5279999	48.5340004	31.6959991	8.2139997	1.1246001	31.1940002	15.0030003	19.6420002	11.2939997	1.727	17.9150009
Nitellopsis obtusa	5.06351	52.45044	Coast	11.5562	5.0655499	28.3959007	494.5029907	21.4839001	3.6449399	17.8390007	6.0233002	9.73347	17.8073997	6.0233002	1,000.23	118.5240021	55.262001	27.5263004	317.9169922	191.1779938	197.5299988	317.9169922	23	0	12	16	-4	7	0.012387	51.6049995	37.3009987	25.8430004	25.7619991	0.835	0.761	0.675	5.744	21.5279999	48.5340004	31.6959991	8.2139997	1.1246001	31.1940002	15.0030003	19.6420002	11.2939997	1.727	17.9150009
Nitellopsis obtusa	5.06503	52.45044	Coast	11.5562	5.0655499	28.3959007	494.5029907	21.4839001	3.6449399	17.8390007	6.0233002	9.73347	17.8073997	6.0233002	1,000.23	118.5240021	55.262001	27.5263004	317.9169922	191.1779938	197.5299988	317.9169922	23	0	12	16	-4	7	0.012387	51.6049995	37.3009987	25.8430004	25.7619991	0.835	0.761	0.675	5.744	21.5279999	48.5340004	31.6959991	8.2139997	1.1246001	31.1940002	15.0030003	19.6420002	11.2939997	1.727	17.9150009
Nitellopsis obtusa	5.068	52.45044	Coast	11.5562	5.0655499	28.3959007	494.5029907	21.4839001	3.6449399	17.8390007	6.0233002	9.73347	17.8073997	6.0233002	1,000.23	118.5240021	55.262001	27.5263004	317.9169922	191.1779938	197.5299988	317.9169922	NA	NA	NA	NA	NA	NA	0.012387	51.6049995	37.3009987	25.8430004	25.7619991	0.835	0.761	0.675	5.744	21.5279999	48.5340004	31.6959991	8.2139997	1.1246001	31.1940002	15.0030003	19.6420002	11.2939997	1.727	17.9150009
Nitellopsis obtusa	5.06943	52.45044	Coast	11.5562	5.0655499	28.3959007	494.5029907	21.4839001	3.6449399	17.8390007	6.0233002	9.73347	17.8073997	6.0233002	1,000.23	118.5240021	55.262001	27.5263004	317.9169922	191.1779938	197.5299988	317.9169922	NA	NA	NA	NA	NA	NA	0.012387	51.6049995	37.3009987	25.8430004	25.7619991	0.835	0.761	0.675	5.744	21.5279999	48.5340004	31.6959991	8.2139997	1.1246001	31.1940002	15.0030003	19.6420002	11.2939997	1.727	17.9150009
Nitellopsis obtusa	5.07238	52.45044	Coast	11.5562	5.0655499	28.3959007	494.5029907	21.4839001	3.6449399	17.8390007	6.0233002	9.73347	17.8073997	6.0233002	1,000.23	118.5240021	55.262001	27.5263004	317.9169922	191.1779938	197.5299988	317.9169922	NA	NA	NA	NA	NA	NA	0.012387	51.6049995	37.3009987	25.8430004	25.7619991	0.835	0.761	0.675	5.744	21.5279999	48.5340004	31.6959991	8.2139997	1.1246001	31.1940002	15.0030003	19.6420002	11.2939997	1.727	17.9150009
Nitellopsis obtusa	5.07828	52.45044	Coast	11.5562	5.0655499	28.3959007	494.5029907	21.4839001	3.6449399	17.8390007	6.0233002	9.73347	17.8073997	6.0233002	1,000.23	118.5240021	55.262001	27.5263004	317.9169922	191.1779938	197.5299988	317.9169922	NA	NA	NA	NA	NA	NA	0.012387	51.6049995	37.3009987	25.8430004	35.4720001	0.835	0.761	0.675	5.744	21.5279999	48.5340004	31.6959991	8.2139997	1.1246001	31.1940002	15.0030003	19.6420002	11.2939997	1.727	17.9150009
Nitellopsis obtusa	5.07533	52.45045	Coast	11.5562	5.0655499	28.3959007	494.5029907	21.4839001	3.6449399	17.8390007	6.0233002	9.73347	17.8073997	6.0233002	1,000.23	118.5240021	55.262001	27.5263004	317.9169922	191.1779938	197.5299988	317.9169922	NA	NA	NA	NA	NA	NA	0.012387	51.6049995	37.3009987	25.8430004	25.7619991	0.835	0.761	0.675	5.744	21.5279999	48.5340004	31.6959991	8.2139997	1.1246001	31.1940002	15.0030003	19.6420002	11.2939997	1.727	17.9150009
Nitellopsis obtusa	5.0768	52.45045	Coast	11.5562	5.0655499	28.3959007	494.5029907	21.4839001	3.6449399	17.8390007	6.0233002	9.73347	17.8073997	6.0233002	1,000.23	118.5240021	55.262001	27.5263004	317.9169922	191.1779938	197.5299988	317.9169922	NA	NA	NA	NA	NA	NA	0.012387	51.6049995	37.3009987	25.8430004	25.7619991	0.835	0.761	0.675	5.744	21.5279999	48.5340004	31.6959991	8.2139997	1.1246001	31.1940002	15.0030003	19.6420002	11.2939997	1.727	17.9150009
Nitellopsis obtusa	5.08119	52.45045	Coast	11.5562	5.0655499	28.3959007	494.5029907	21.4839001	3.6449399	17.8390007	6.0233002	9.73347	17.8073997	6.0233002	1,000.23	118.5240021	55.262001	27.5263004	317.9169922	191.1779938	197.5299988	317.9169922	NA	NA	NA	NA	NA	NA	0.012387	51.6049995	37.3009987	25.8430004	35.4720001	0.835	0.761	0.675	5.744	21.5279999	48.5340004	31.6959991	8.2139997	1.1246001	31.1940002	15.0030003	19.6420002	11.2939997	1.727	17.9150009
Nitellopsis obtusa	5.07966	52.45047	Coast	11.5562	5.0655499	28.3959007	494.5029907	21.4839001	3.6449399	17.8390007	6.0233002	9.73347	17.8073997	6.0233002	1,000.23	118.5240021	55.262001	27.5263004	317.9169922	191.1779938	197.5299988	317.9169922	NA	NA	NA	NA	NA	NA	0.012387	51.6049995	37.3009987	25.8430004	35.4720001	0.835	0.761	0.675	5.744	21.5279999	48.5340004	31.6959991	8.2139997	1.1246001	31.1940002	15.0030003	19.6420002	11.2939997	1.727	17.9150009
Nitellopsis obtusa	5.07974	52.45047	Coast	11.5562	5.0655499	28.3959007	494.5029907	21.4839001	3.6449399	17.8390007	6.0233002	9.73347	17.8073997	6.0233002	1,000.23	118.5240021	55.262001	27.5263004	317.9169922	191.1779938	197.5299988	317.9169922	NA	NA	NA	NA	NA	NA	0.012387	51.6049995	37.3009987	25.8430004	35.4720001	0.835	0.761	0.675	5.744	21.5279999	48.5340004	31.6959991	8.2139997	1.1246001	31.1940002	15.0030003	19.6420002	11.2939997	1.727	17.9150009
Nitellopsis obtusa	5.08262	52.4505	Coast	11.5562	5.0655499	28.3959007	494.5029907	21.4839001	3.6449399	17.8390007	6.0233002	9.73347	17.8073997	6.0233002	1,000.23	118.5240021	55.262001	27.5263004	317.9169922	191.1779938	197.5299988	317.9169922	NA	NA	NA	NA	NA	NA	0.012387	51.6049995	37.3009987	25.8430004	35.4720001	0.835	0.761	0.675	5.744	21.5279999	48.5340004	31.6959991	8.2139997	1.1246001	31.1940002	15.0030003	19.6420002	11.2939997	1.727	17.9150009
Nitellopsis obtusa	5.06632	52.45057	Coast	11.5562	5.0655499	28.3959007	494.5029907	21.4839001	3.6449399	17.8390007	6.0233002	9.73347	17.8073997	6.0233002	1,000.23	118.5240021	55.262001	27.5263004	317.9169922	191.1779938	197.5299988	317.9169922	23	0	12	16	-4	7	0.012387	51.6049995	37.3009987	25.8430004	25.7619991	0.835	0.761	0.675	5.744	21.5279999	48.5340004	31.6959991	8.2139997	1.1246001	31.1940002	15.0030003	19.6420002	11.2939997	1.727	17.9150009
Nitellopsis obtusa	5.05024	52.45128	Coast	11.5562	5.0655499	28.3959007	494.5029907	21.4839001	3.6449399	17.8390007	6.0233002	9.73347	17.8073997	6.0233002	1,000.23	118.5240021	55.262001	27.5263004	317.9169922	191.1779938	197.5299988	317.9169922	23	0	12	16	-4	7	0.012387	51.6049995	37.3009987	25.8430004	25.7619991	0.835	0.761	0.675	5.744	21.5279999	48.5340004	31.6959991	8.2139997	1.1246001	31.1940002	15.0030003	19.6420002	11.2939997	1.727	17.9150009
Nitellopsis obtusa	5.05178	52.45128	Coast	11.5562	5.0655499	28.3959007	494.5029907	21.4839001	3.6449399	17.8390007	6.0233002	9.73347	17.8073997	6.0233002	1,000.23	118.5240021	55.262001	27.5263004	317.9169922	191.1779938	197.5299988	317.9169922	23	0	12	16	-4	7	0.012387	51.6049995	37.3009987	25.8430004	25.7619991	0.835	0.761	0.675	5.744	21.5279999	48.5340004	31.6959991	8.2139997	1.1246001	31.1940002	15.0030003	19.6420002	11.2939997	1.727	17.9150009
Nitellopsis obtusa	5.05621	52.45129	Coast	11.5562	5.0655499	28.3959007	494.5029907	21.4839001	3.6449399	17.8390007	6.0233002	9.73347	17.8073997	6.0233002	1,000.23	118.5240021	55.262001	27.5263004	317.9169922	191.1779938	197.5299988	317.9169922	23	0	12	16	-4	7	0.012387	51.6049995	37.3009987	25.8430004	25.7619991	0.835	0.761	0.675	5.744	21.5279999	48.5340004	31.6959991	8.2139997	1.1246001	31.1940002	15.0030003	19.6420002	11.2939997	1.727	17.9150009
Nitellopsis obtusa	5.06505	52.4513	Coast	11.5562	5.0655499	28.3959007	494.5029907	21.4839001	3.6449399	17.8390007	6.0233002	9.73347	17.8073997	6.0233002	1,000.23	118.5240021	55.262001	27.5263004	317.9169922	191.1779938	197.5299988	317.9169922	23	0	12	16	-4	7	0.012387	51.6049995	37.3009987	25.8430004	25.7619991	0.835	0.761	0.675	5.744	21.5279999	48.5340004	31.6959991	8.2139997	1.1246001	31.1940002	15.0030003	19.6420002	11.2939997	1.727	17.9150009
Nitellopsis obtusa	5.05327	52.4513	Coast	11.5562	5.0655499	28.3959007	494.5029907	21.4839001	3.6449399	17.8390007	6.0233002	9.73347	17.8073997	6.0233002	1,000.23	118.5240021	55.262001	27.5263004	317.9169922	191.1779938	197.5299988	317.9169922	23	0	12	16	-4	7	0.012387	51.6049995	37.3009987	25.8430004	25.7619991	0.835	0.761	0.675	5.744	21.5279999	48.5340004	31.6959991	8.2139997	1.1246001	31.1940002	15.0030003	19.6420002	11.2939997	1.727	17.9150009
Nitellopsis obtusa	5.05468	52.4513	Coast	11.5562	5.0655499	28.3959007	494.5029907	21.4839001	3.6449399	17.8390007	6.0233002	9.73347	17.8073997	6.0233002	1,000.23	118.5240021	55.262001	27.5263004	317.9169922	191.1779938	197.5299988	317.9169922	23	0	12	16	-4	7	0.012387	51.6049995	37.3009987	25.8430004	25.7619991	0.835	0.761	0.675	5.744	21.5279999	48.5340004	31.6959991	8.2139997	1.1246001	31.1940002	15.0030003	19.6420002	11.2939997	1.727	17.9150009
Nitellopsis obtusa	5.04883	52.4513	Coast	11.5562	5.0655499	28.3959007	494.5029907	21.4839001	3.6449399	17.8390007	6.0233002	9.73347	17.8073997	6.0233002	1,000.23	118.5240021	55.262001	27.5263004	317.9169922	191.1779938	197.5299988	317.9169922	24	1	13	15	-4	7	0.012387	51.6049995	37.3009987	25.8430004	25.7619991	0.835	0.761	0.675	5.744	21.5279999	48.5340004	31.6959991	8.2139997	1.1246001	31.1940002	15.0030003	19.6420002	11.2939997	1.727	17.9150009
Nitellopsis obtusa	5.06936	52.4513	Coast	11.5562	5.0655499	28.3959007	494.5029907	21.4839001	3.6449399	17.8390007	6.0233002	9.73347	17.8073997	6.0233002	1,000.23	118.5240021	55.262001	27.5263004	317.9169922	191.1779938	197.5299988	317.9169922	NA	NA	NA	NA	NA	NA	0.012387	51.6049995	37.3009987	25.8430004	25.7619991	0.835	0.761	0.675	5.744	21.5279999	48.5340004	31.6959991	8.2139997	1.1246001	31.1940002	15.0030003	19.6420002	11.2939997	1.727	17.9150009
Nitellopsis obtusa	5.05768	52.45131	Coast	11.5562	5.0655499	28.3959007	494.5029907	21.4839001	3.6449399	17.8390007	6.0233002	9.73347	17.8073997	6.0233002	1,000.23	118.5240021	55.262001	27.5263004	317.9169922	191.1779938	197.5299988	317.9169922	23	0	12	16	-4	7	0.012387	51.6049995	37.3009987	25.8430004	25.7619991	0.835	0.761	0.675	5.744	21.5279999	48.5340004	31.6959991	8.2139997	1.1246001	31.1940002	15.0030003	19.6420002	11.2939997	1.727	17.9150009
Nitellopsis obtusa	5.06059	52.45132	Coast	11.5562	5.0655499	28.3959007	494.5029907	21.4839001	3.6449399	17.8390007	6.0233002	9.73347	17.8073997	6.0233002	1,000.23	118.5240021	55.262001	27.5263004	317.9169922	191.1779938	197.5299988	317.9169922	23	0	12	16	-4	7	0.012387	51.6049995	37.3009987	25.8430004	25.7619991	0.835	0.761	0.675	5.744	21.5279999	48.5340004	31.6959991	8.2139997	1.1246001	31.1940002	15.0030003	19.6420002	11.2939997	1.727	17.9150009
Nitellopsis obtusa	5.06206	52.45132	Coast	11.5562	5.0655499	28.3959007	494.5029907	21.4839001	3.6449399	17.8390007	6.0233002	9.73347	17.8073997	6.0233002	1,000.23	118.5240021	55.262001	27.5263004	317.9169922	191.1779938	197.5299988	317.9169922	23	0	12	16	-4	7	0.012387	51.6049995	37.3009987	25.8430004	25.7619991	0.835	0.761	0.675	5.744	21.5279999	48.5340004	31.6959991	8.2139997	1.1246001	31.1940002	15.0030003	19.6420002	11.2939997	1.727	17.9150009
Nitellopsis obtusa	5.06649	52.45133	Coast	11.5562	5.0655499	28.3959007	494.5029907	21.4839001	3.6449399	17.8390007	6.0233002	9.73347	17.8073997	6.0233002	1,000.23	118.5240021	55.262001	27.5263004	317.9169922	191.1779938	197.5299988	317.9169922	23	0	12	16	-4	7	0.012387	51.6049995	37.3009987	25.8430004	25.7619991	0.835	0.761	0.675	5.744	21.5279999	48.5340004	31.6959991	8.2139997	1.1246001	31.1940002	15.0030003	19.6420002	11.2939997	1.727	17.9150009
Nitellopsis obtusa	5.05906	52.45134	Coast	11.5562	5.0655499	28.3959007	494.5029907	21.4839001	3.6449399	17.8390007	6.0233002	9.73347	17.8073997	6.0233002	1,000.23	118.5240021	55.262001	27.5263004	317.9169922	191.1779938	197.5299988	317.9169922	23	0	12	16	-4	7	0.012387	51.6049995	37.3009987	25.8430004	25.7619991	0.835	0.761	0.675	5.744	21.5279999	48.5340004	31.6959991	8.2139997	1.1246001	31.1940002	15.0030003	19.6420002	11.2939997	1.727	17.9150009
Nitellopsis obtusa	5.06357	52.45134	Coast	11.5562	5.0655499	28.3959007	494.5029907	21.4839001	3.6449399	17.8390007	6.0233002	9.73347	17.8073997	6.0233002	1,000.23	118.5240021	55.262001	27.5263004	317.9169922	191.1779938	197.5299988	317.9169922	23	0	12	16	-4	7	0.012387	51.6049995	37.3009987	25.8430004	25.7619991	0.835	0.761	0.675	5.744	21.5279999	48.5340004	31.6959991	8.2139997	1.1246001	31.1940002	15.0030003	19.6420002	11.2939997	1.727	17.9150009
Nitellopsis obtusa	5.07091	52.45134	Coast	11.5562	5.0655499	28.3959007	494.5029907	21.4839001	3.6449399	17.8390007	6.0233002	9.73347	17.8073997	6.0233002	1,000.23	118.5240021	55.262001	27.5263004	317.9169922	191.1779938	197.5299988	317.9169922	NA	NA	NA	NA	NA	NA	0.012387	51.6049995	37.3009987	25.8430004	25.7619991	0.835	0.761	0.675	5.744	21.5279999	48.5340004	31.6959991	8.2139997	1.1246001	31.1940002	15.0030003	19.6420002	11.2939997	1.727	17.9150009
Nitellopsis obtusa	5.08116	52.45134	Coast	11.5562	5.0655499	28.3959007	494.5029907	21.4839001	3.6449399	17.8390007	6.0233002	9.73347	17.8073997	6.0233002	1,000.23	118.5240021	55.262001	27.5263004	317.9169922	191.1779938	197.5299988	317.9169922	NA	NA	NA	NA	NA	NA	0.012387	51.6049995	37.3009987	25.8430004	25.7619991	0.835	0.761	0.675	5.744	21.5279999	48.5340004	31.6959991	8.2139997	1.1246001	31.1940002	15.0030003	19.6420002	11.2939997	1.727	17.9150009
Nitellopsis obtusa	5.06795	52.45135	Coast	11.5562	5.0655499	28.3959007	494.5029907	21.4839001	3.6449399	17.8390007	6.0233002	9.73347	17.8073997	6.0233002	1,000.23	118.5240021	55.262001	27.5263004	317.9169922	191.1779938	197.5299988	317.9169922	NA	NA	NA	NA	NA	NA	0.012387	51.6049995	37.3009987	25.8430004	25.7619991	0.835	0.761	0.675	5.744	21.5279999	48.5340004	31.6959991	8.2139997	1.1246001	31.1940002	15.0030003	19.6420002	11.2939997	1.727	17.9150009
Nitellopsis obtusa	5.07682	52.45135	Coast	11.5562	5.0655499	28.3959007	494.5029907	21.4839001	3.6449399	17.8390007	6.0233002	9.73347	17.8073997	6.0233002	1,000.23	118.5240021	55.262001	27.5263004	317.9169922	191.1779938	197.5299988	317.9169922	NA	NA	NA	NA	NA	NA	0.012387	51.6049995	37.3009987	25.8430004	25.7619991	0.835	0.761	0.675	5.744	21.5279999	48.5340004	31.6959991	8.2139997	1.1246001	31.1940002	15.0030003	19.6420002	11.2939997	1.727	17.9150009
Nitellopsis obtusa	5.08259	52.45136	Coast	11.5562	5.0655499	28.3959007	494.5029907	21.4839001	3.6449399	17.8390007	6.0233002	9.73347	17.8073997	6.0233002	1,000.23	118.5240021	55.262001	27.5263004	317.9169922	191.1779938	197.5299988	317.9169922	NA	NA	NA	NA	NA	NA	0.012387	51.6049995	37.3009987	25.8430004	25.7619991	0.835	0.761	0.675	5.744	21.5279999	48.5340004	31.6959991	8.2139997	1.1246001	31.1940002	15.0030003	19.6420002	11.2939997	1.727	17.9150009
Nitellopsis obtusa	5.07383	52.45137	Coast	11.5562	5.0655499	28.3959007	494.5029907	21.4839001	3.6449399	17.8390007	6.0233002	9.73347	17.8073997	6.0233002	1,000.23	118.5240021	55.262001	27.5263004	317.9169922	191.1779938	197.5299988	317.9169922	NA	NA	NA	NA	NA	NA	0.012387	51.6049995	37.3009987	25.8430004	25.7619991	0.835	0.761	0.675	5.744	21.5279999	48.5340004	31.6959991	8.2139997	1.1246001	31.1940002	15.0030003	19.6420002	11.2939997	1.727	17.9150009
Nitellopsis obtusa	5.07823	52.45137	Coast	11.5562	5.0655499	28.3959007	494.5029907	21.4839001	3.6449399	17.8390007	6.0233002	9.73347	17.8073997	6.0233002	1,000.23	118.5240021	55.262001	27.5263004	317.9169922	191.1779938	197.5299988	317.9169922	NA	NA	NA	NA	NA	NA	0.012387	51.6049995	37.3009987	25.8430004	25.7619991	0.835	0.761	0.675	5.744	21.5279999	48.5340004	31.6959991	8.2139997	1.1246001	31.1940002	15.0030003	19.6420002	11.2939997	1.727	17.9150009
Nitellopsis obtusa	5.07967	52.45137	Coast	11.5562	5.0655499	28.3959007	494.5029907	21.4839001	3.6449399	17.8390007	6.0233002	9.73347	17.8073997	6.0233002	1,000.23	118.5240021	55.262001	27.5263004	317.9169922	191.1779938	197.5299988	317.9169922	NA	NA	NA	NA	NA	NA	0.012387	51.6049995	37.3009987	25.8430004	25.7619991	0.835	0.761	0.675	5.744	21.5279999	48.5340004	31.6959991	8.2139997	1.1246001	31.1940002	15.0030003	19.6420002	11.2939997	1.727	17.9150009
Nitellopsis obtusa	5.07526	52.45138	Coast	11.5562	5.0655499	28.3959007	494.5029907	21.4839001	3.6449399	17.8390007	6.0233002	9.73347	17.8073997	6.0233002	1,000.23	118.5240021	55.262001	27.5263004	317.9169922	191.1779938	197.5299988	317.9169922	NA	NA	NA	NA	NA	NA	0.012387	51.6049995	37.3009987	25.8430004	25.7619991	0.835	0.761	0.675	5.744	21.5279999	48.5340004	31.6959991	8.2139997	1.1246001	31.1940002	15.0030003	19.6420002	11.2939997	1.727	17.9150009
Nitellopsis obtusa	5.07233	52.45139	Coast	11.5562	5.0655499	28.3959007	494.5029907	21.4839001	3.6449399	17.8390007	6.0233002	9.73347	17.8073997	6.0233002	1,000.23	118.5240021	55.262001	27.5263004	317.9169922	191.1779938	197.5299988	317.9169922	NA	NA	NA	NA	NA	NA	0.012387	51.6049995	37.3009987	25.8430004	35.4720001	0.835	0.761	0.675	5.744	21.5279999	48.5340004	31.6959991	8.2139997	1.1246001	31.1940002	15.0030003	19.6420002	11.2939997	1.727	17.9150009
Nitellopsis obtusa	5.06659	52.45215	Coast	11.5562	5.0655499	28.3959007	494.5029907	21.4839001	3.6449399	17.8390007	6.0233002	9.73347	17.8073997	6.0233002	1,000.23	118.5240021	55.262001	27.5263004	317.9169922	191.1779938	197.5299988	317.9169922	23	0	12	16	-4	7	0.012387	51.6049995	37.3009987	25.8430004	25.7619991	0.835	0.761	0.675	5.744	21.5279999	48.5340004	31.6959991	8.2139997	1.1246001	31.1940002	15.0030003	19.6420002	11.2939997	1.727	17.9150009
Nitellopsis obtusa	5.05044	52.45215	Coast	11.5562	5.0655499	28.3959007	494.5029907	21.4839001	3.6449399	17.8390007	6.0233002	9.73347	17.8073997	6.0233002	1,000.23	118.5240021	55.262001	27.5263004	317.9169922	191.1779938	197.5299988	317.9169922	23	0	12	16	-4	7	0.012387	51.6049995	37.3009987	25.8430004	25.7619991	0.835	0.761	0.675	5.744	21.5279999	48.5340004	31.6959991	8.2139997	1.1246001	31.1940002	15.0030003	19.6420002	11.2939997	1.727	17.9150009
Nitellopsis obtusa	5.05334	52.45217	Coast	11.5562	5.0655499	28.3959007	494.5029907	21.4839001	3.6449399	17.8390007	6.0233002	9.73347	17.8073997	6.0233002	1,000.23	118.5240021	55.262001	27.5263004	317.9169922	191.1779938	197.5299988	317.9169922	23	0	12	16	-4	7	0.012387	51.6049995	37.3009987	25.8430004	25.7619991	0.835	0.761	0.675	5.744	21.5279999	48.5340004	31.6959991	8.2139997	1.1246001	31.1940002	15.0030003	19.6420002	11.2939997	1.727	17.9150009
Nitellopsis obtusa	5.04888	52.45217	Coast	11.5562	5.0655499	28.3959007	494.5029907	21.4839001	3.6449399	17.8390007	6.0233002	9.73347	17.8073997	6.0233002	1,000.23	118.5240021	55.262001	27.5263004	317.9169922	191.1779938	197.5299988	317.9169922	24	1	13	15	-4	7	0.012387	51.6049995	37.3009987	25.8430004	25.7619991	0.835	0.761	0.675	5.744	21.5279999	48.5340004	31.6959991	8.2139997	1.1246001	31.1940002	15.0030003	19.6420002	11.2939997	1.727	17.9150009
Nitellopsis obtusa	5.05634	52.45218	Coast	11.5562	5.0655499	28.3959007	494.5029907	21.4839001	3.6449399	17.8390007	6.0233002	9.73347	17.8073997	6.0233002	1,000.23	118.5240021	55.262001	27.5263004	317.9169922	191.1779938	197.5299988	317.9169922	23	0	12	16	-4	7	0.012387	51.6049995	37.3009987	25.8430004	25.7619991	0.835	0.761	0.675	5.744	21.5279999	48.5340004	31.6959991	8.2139997	1.1246001	31.1940002	15.0030003	19.6420002	11.2939997	1.727	17.9150009
Nitellopsis obtusa	5.0591	52.4522	Coast	11.5562	5.0655499	28.3959007	494.5029907	21.4839001	3.6449399	17.8390007	6.0233002	9.73347	17.8073997	6.0233002	1,000.23	118.5240021	55.262001	27.5263004	317.9169922	191.1779938	197.5299988	317.9169922	23	0	12	16	-4	7	0.012387	51.6049995	37.3009987	25.8430004	25.7619991	0.835	0.761	0.675	5.744	21.5279999	48.5340004	31.6959991	8.2139997	1.1246001	31.1940002	15.0030003	19.6420002	11.2939997	1.727	17.9150009
Nitellopsis obtusa	5.06221	52.4522	Coast	11.5562	5.0655499	28.3959007	494.5029907	21.4839001	3.6449399	17.8390007	6.0233002	9.73347	17.8073997	6.0233002	1,000.23	118.5240021	55.262001	27.5263004	317.9169922	191.1779938	197.5299988	317.9169922	23	0	12	16	-4	7	0.012387	51.6049995	37.3009987	25.8430004	25.7619991	0.835	0.761	0.675	5.744	21.5279999	48.5340004	31.6959991	8.2139997	1.1246001	31.1940002	15.0030003	19.6420002	11.2939997	1.727	17.9150009
Nitellopsis obtusa	5.05183	52.4522	Coast	11.5562	5.0655499	28.3959007	494.5029907	21.4839001	3.6449399	17.8390007	6.0233002	9.73347	17.8073997	6.0233002	1,000.23	118.5240021	55.262001	27.5263004	317.9169922	191.1779938	197.5299988	317.9169922	23	0	12	16	-4	7	0.012387	51.6049995	37.3009987	25.8430004	25.7619991	0.835	0.761	0.675	5.744	21.5279999	48.5340004	31.6959991	8.2139997	1.1246001	31.1940002	15.0030003	19.6420002	11.2939997	1.727	17.9150009
Nitellopsis obtusa	5.0493	52.45221	Coast	11.5562	5.0655499	28.3959007	494.5029907	21.4839001	3.6449399	17.8390007	6.0233002	9.73347	17.8073997	6.0233002	1,000.23	118.5240021	55.262001	27.5263004	317.9169922	191.1779938	197.5299988	317.9169922	24	1	13	15	-4	7	0.012387	51.6049995	37.3009987	25.8430004	25.7619991	0.835	0.761	0.675	5.744	21.5279999	48.5340004	31.6959991	8.2139997	1.1246001	31.1940002	15.0030003	19.6420002	11.2939997	1.727	17.9150009
Nitellopsis obtusa	5.05475	52.45222	Coast	11.5562	5.0655499	28.3959007	494.5029907	21.4839001	3.6449399	17.8390007	6.0233002	9.73347	17.8073997	6.0233002	1,000.23	118.5240021	55.262001	27.5263004	317.9169922	191.1779938	197.5299988	317.9169922	23	0	12	16	-4	7	0.012387	51.6049995	37.3009987	25.8430004	25.7619991	0.835	0.761	0.675	5.744	21.5279999	48.5340004	31.6959991	8.2139997	1.1246001	31.1940002	15.0030003	19.6420002	11.2939997	1.727	17.9150009
Nitellopsis obtusa	5.06065	52.45223	Coast	11.5562	5.0655499	28.3959007	494.5029907	21.4839001	3.6449399	17.8390007	6.0233002	9.73347	17.8073997	6.0233002	1,000.23	118.5240021	55.262001	27.5263004	317.9169922	191.1779938	197.5299988	317.9169922	23	0	12	16	-4	7	0.012387	51.6049995	37.3009987	25.8430004	25.7619991	0.835	0.761	0.675	5.744	21.5279999	48.5340004	31.6959991	8.2139997	1.1246001	31.1940002	15.0030003	19.6420002	11.2939997	1.727	17.9150009
Nitellopsis obtusa	5.06354	52.45223	Coast	11.5562	5.0655499	28.3959007	494.5029907	21.4839001	3.6449399	17.8390007	6.0233002	9.73347	17.8073997	6.0233002	1,000.23	118.5240021	55.262001	27.5263004	317.9169922	191.1779938	197.5299988	317.9169922	23	0	12	16	-4	7	0.012387	51.6049995	37.3009987	25.8430004	25.7619991	0.835	0.761	0.675	5.744	21.5279999	48.5340004	31.6959991	8.2139997	1.1246001	31.1940002	15.0030003	19.6420002	11.2939997	1.727	17.9150009
Nitellopsis obtusa	5.05778	52.45224	Coast	11.5562	5.0655499	28.3959007	494.5029907	21.4839001	3.6449399	17.8390007	6.0233002	9.73347	17.8073997	6.0233002	1,000.23	118.5240021	55.262001	27.5263004	317.9169922	191.1779938	197.5299988	317.9169922	23	0	12	16	-4	7	0.012387	51.6049995	37.3009987	25.8430004	25.7619991	0.835	0.761	0.675	5.744	21.5279999	48.5340004	31.6959991	8.2139997	1.1246001	31.1940002	15.0030003	19.6420002	11.2939997	1.727	17.9150009
Nitellopsis obtusa	5.06501	52.45224	Coast	11.5562	5.0655499	28.3959007	494.5029907	21.4839001	3.6449399	17.8390007	6.0233002	9.73347	17.8073997	6.0233002	1,000.23	118.5240021	55.262001	27.5263004	317.9169922	191.1779938	197.5299988	317.9169922	23	0	12	16	-4	7	0.012387	51.6049995	37.3009987	25.8430004	25.7619991	0.835	0.761	0.675	5.744	21.5279999	48.5340004	31.6959991	8.2139997	1.1246001	31.1940002	15.0030003	19.6420002	11.2939997	1.727	17.9150009
Nitellopsis obtusa	5.06652	52.45224	Coast	11.5562	5.0655499	28.3959007	494.5029907	21.4839001	3.6449399	17.8390007	6.0233002	9.73347	17.8073997	6.0233002	1,000.23	118.5240021	55.262001	27.5263004	317.9169922	191.1779938	197.5299988	317.9169922	23	0	12	16	-4	7	0.012387	51.6049995	37.3009987	25.8430004	25.7619991	0.835	0.761	0.675	5.744	21.5279999	48.5340004	31.6959991	8.2139997	1.1246001	31.1940002	15.0030003	19.6420002	11.2939997	1.727	17.9150009
Nitellopsis obtusa	5.07097	52.45224	Coast	11.5562	5.0655499	28.3959007	494.5029907	21.4839001	3.6449399	17.8390007	6.0233002	9.73347	17.8073997	6.0233002	1,000.23	118.5240021	55.262001	27.5263004	317.9169922	191.1779938	197.5299988	317.9169922	NA	NA	NA	NA	NA	NA	0.012387	51.6049995	37.3009987	25.8430004	25.7619991	0.835	0.761	0.675	5.744	21.5279999	48.5340004	31.6959991	8.2139997	1.1246001	31.1940002	15.0030003	19.6420002	11.2939997	1.727	17.9150009
Nitellopsis obtusa	5.0738	52.45224	Coast	11.5562	5.0655499	28.3959007	494.5029907	21.4839001	3.6449399	17.8390007	6.0233002	9.73347	17.8073997	6.0233002	1,000.23	118.5240021	55.262001	27.5263004	317.9169922	191.1779938	197.5299988	317.9169922	NA	NA	NA	NA	NA	NA	0.012387	51.6049995	37.3009987	25.8430004	25.7619991	0.835	0.761	0.675	5.744	21.5279999	48.5340004	31.6959991	8.2139997	1.1246001	31.1940002	15.0030003	19.6420002	11.2939997	1.727	17.9150009
Nitellopsis obtusa	5.06356	52.45225	Coast	11.5562	5.0655499	28.3959007	494.5029907	21.4839001	3.6449399	17.8390007	6.0233002	9.73347	17.8073997	6.0233002	1,000.23	118.5240021	55.262001	27.5263004	317.9169922	191.1779938	197.5299988	317.9169922	23	0	12	16	-4	7	0.012387	51.6049995	37.3009987	25.8430004	25.7619991	0.835	0.761	0.675	5.744	21.5279999	48.5340004	31.6959991	8.2139997	1.1246001	31.1940002	15.0030003	19.6420002	11.2939997	1.727	17.9150009
Nitellopsis obtusa	5.06796	52.45225	Coast	11.5562	5.0655499	28.3959007	494.5029907	21.4839001	3.6449399	17.8390007	6.0233002	9.73347	17.8073997	6.0233002	1,000.23	118.5240021	55.262001	27.5263004	317.9169922	191.1779938	197.5299988	317.9169922	NA	NA	NA	NA	NA	NA	0.012387	51.6049995	37.3009987	25.8430004	25.7619991	0.835	0.761	0.675	5.744	21.5279999	48.5340004	31.6959991	8.2139997	1.1246001	31.1940002	15.0030003	19.6420002	11.2939997	1.727	17.9150009
Nitellopsis obtusa	5.07238	52.45226	Coast	11.5562	5.0655499	28.3959007	494.5029907	21.4839001	3.6449399	17.8390007	6.0233002	9.73347	17.8073997	6.0233002	1,000.23	118.5240021	55.262001	27.5263004	317.9169922	191.1779938	197.5299988	317.9169922	NA	NA	NA	NA	NA	NA	0.012387	51.6049995	37.3009987	25.8430004	25.7619991	0.835	0.761	0.675	5.744	21.5279999	48.5340004	31.6959991	8.2139997	1.1246001	31.1940002	15.0030003	19.6420002	11.2939997	1.727	17.9150009
Nitellopsis obtusa	5.07683	52.45226	Coast	11.5562	5.0655499	28.3959007	494.5029907	21.4839001	3.6449399	17.8390007	6.0233002	9.73347	17.8073997	6.0233002	1,000.23	118.5240021	55.262001	27.5263004	317.9169922	191.1779938	197.5299988	317.9169922	NA	NA	NA	NA	NA	NA	0.012387	51.6049995	37.3009987	25.8430004	25.7619991	0.835	0.761	0.675	5.744	21.5279999	48.5340004	31.6959991	8.2139997	1.1246001	31.1940002	15.0030003	19.6420002	11.2939997	1.727	17.9150009
Nitellopsis obtusa	5.06947	52.45227	Coast	11.5562	5.0655499	28.3959007	494.5029907	21.4839001	3.6449399	17.8390007	6.0233002	9.73347	17.8073997	6.0233002	1,000.23	118.5240021	55.262001	27.5263004	317.9169922	191.1779938	197.5299988	317.9169922	NA	NA	NA	NA	NA	NA	0.012387	51.6049995	37.3009987	25.8430004	25.7619991	0.835	0.761	0.675	5.744	21.5279999	48.5340004	31.6959991	8.2139997	1.1246001	31.1940002	15.0030003	19.6420002	11.2939997	1.727	17.9150009
Nitellopsis obtusa	5.0799	52.45227	Coast	11.5562	5.0655499	28.3959007	494.5029907	21.4839001	3.6449399	17.8390007	6.0233002	9.73347	17.8073997	6.0233002	1,000.23	118.5240021	55.262001	27.5263004	317.9169922	191.1779938	197.5299988	317.9169922	NA	NA	NA	NA	NA	NA	0.012387	51.6049995	37.3009987	25.8430004	25.7619991	0.835	0.761	0.675	5.744	21.5279999	48.5340004	31.6959991	8.2139997	1.1246001	31.1940002	15.0030003	19.6420002	11.2939997	1.727	17.9150009
Nitellopsis obtusa	5.08121	52.45227	Coast	11.5562	5.0655499	28.3959007	494.5029907	21.4839001	3.6449399	17.8390007	6.0233002	9.73347	17.8073997	6.0233002	1,000.23	118.5240021	55.262001	27.5263004	317.9169922	191.1779938	197.5299988	317.9169922	NA	NA	NA	NA	NA	NA	0.012387	51.6049995	37.3009987	25.8430004	25.7619991	0.835	0.761	0.675	5.744	21.5279999	48.5340004	31.6959991	8.2139997	1.1246001	31.1940002	15.0030003	19.6420002	11.2939997	1.727	17.9150009
Nitellopsis obtusa	5.08267	52.45227	Coast	11.5562	5.0655499	28.3959007	494.5029907	21.4839001	3.6449399	17.8390007	6.0233002	9.73347	17.8073997	6.0233002	1,000.23	118.5240021	55.262001	27.5263004	317.9169922	191.1779938	197.5299988	317.9169922	NA	NA	NA	NA	NA	NA	0.012387	51.6049995	37.3009987	25.8430004	35.4720001	0.835	0.761	0.675	5.744	21.5279999	48.5340004	31.6959991	8.2139997	1.1246001	31.1940002	15.0030003	19.6420002	11.2939997	1.727	17.9150009
Nitellopsis obtusa	5.07539	52.45228	Coast	11.5562	5.0655499	28.3959007	494.5029907	21.4839001	3.6449399	17.8390007	6.0233002	9.73347	17.8073997	6.0233002	1,000.23	118.5240021	55.262001	27.5263004	317.9169922	191.1779938	197.5299988	317.9169922	NA	NA	NA	NA	NA	NA	0.012387	51.6049995	37.3009987	25.8430004	35.4720001	0.835	0.761	0.675	5.744	21.5279999	48.5340004	31.6959991	8.2139997	1.1246001	31.1940002	15.0030003	19.6420002	11.2939997	1.727	17.9150009
Nitellopsis obtusa	5.07831	52.45228	Coast	11.5562	5.0655499	28.3959007	494.5029907	21.4839001	3.6449399	17.8390007	6.0233002	9.73347	17.8073997	6.0233002	1,000.23	118.5240021	55.262001	27.5263004	317.9169922	191.1779938	197.5299988	317.9169922	NA	NA	NA	NA	NA	NA	0.012387	51.6049995	37.3009987	25.8430004	35.4720001	0.835	0.761	0.675	5.744	21.5279999	48.5340004	31.6959991	8.2139997	1.1246001	31.1940002	15.0030003	19.6420002	11.2939997	1.727	17.9150009
Nitellopsis obtusa	5.08293	52.45228	Coast	11.5562	5.0655499	28.3959007	494.5029907	21.4839001	3.6449399	17.8390007	6.0233002	9.73347	17.8073997	6.0233002	1,000.23	118.5240021	55.262001	27.5263004	317.9169922	191.1779938	197.5299988	317.9169922	NA	NA	NA	NA	NA	NA	0.012387	51.6049995	37.3009987	25.8430004	35.4720001	0.835	0.761	0.675	5.744	21.5279999	48.5340004	31.6959991	8.2139997	1.1246001	31.1940002	15.0030003	19.6420002	11.2939997	1.727	17.9150009
Nitellopsis obtusa	5.07983	52.4523	Coast	11.5562	5.0655499	28.3959007	494.5029907	21.4839001	3.6449399	17.8390007	6.0233002	9.73347	17.8073997	6.0233002	1,000.23	118.5240021	55.262001	27.5263004	317.9169922	191.1779938	197.5299988	317.9169922	NA	NA	NA	NA	NA	NA	0.012387	51.6049995	37.3009987	25.8430004	25.7619991	0.835	0.761	0.675	5.744	21.5279999	48.5340004	31.6959991	8.2139997	1.1246001	31.1940002	15.0030003	19.6420002	11.2939997	1.727	17.9150009
Nitellopsis obtusa	5.04924	52.46302	Coast	11.467	3.5631499	22.1846008	481.7680054	20.2040005	4.1426601	16.0613995	6.1849799	9.2236404	17.3920994	6.1849799	982.1790161	122.4400024	51.0553017	32.0915985	314.7999878	177.4550018	182.897995	314.7999878	24	0	13	15	-4	7	0.012387	51.6049995	37.3009987	25.8430004	25.7619991	0.835	0.761	0.675	5.744	21.5279999	48.5340004	31.6959991	8.2139997	1.1246001	31.1940002	15.0030003	19.6420002	11.2939997	1.727	17.9150009
Nitellopsis obtusa	5.04485	52.46646	Coast	11.467	3.5631499	22.1846008	481.7680054	20.2040005	4.1426601	16.0613995	6.1849799	9.2236404	17.3920994	6.1849799	982.1790161	122.4400024	51.0553017	32.0915985	314.7999878	177.4550018	182.897995	314.7999878	24	0	13	15	-4	7	0.012387	51.6049995	37.3009987	25.8430004	25.7619991	0.835	0.761	0.675	5.744	21.5279999	48.5340004	31.6959991	8.2139997	1.1246001	31.1940002	15.0030003	19.6420002	11.2939997	1.727	17.9150009
Nitellopsis obtusa	5.0471	52.46717	Coast	11.467	3.5631499	22.1846008	481.7680054	20.2040005	4.1426601	16.0613995	6.1849799	9.2236404	17.3920994	6.1849799	982.1790161	122.4400024	51.0553017	32.0915985	314.7999878	177.4550018	182.897995	314.7999878	24	-5	13	15	-6	6	0.012387	51.6049995	37.3009987	25.8430004	25.7619991	0.835	0.761	0.675	5.744	21.5279999	48.5340004	31.6959991	8.2139997	1.1246001	31.1940002	15.0030003	19.6420002	11.2939997	1.727	17.9150009
Nitellopsis obtusa	5.06275	52.47581	Coast	11.467	3.5631499	22.1846008	481.7680054	20.2040005	4.1426601	16.0613995	6.1849799	9.2236404	17.3920994	6.1849799	982.1790161	122.4400024	51.0553017	32.0915985	314.7999878	177.4550018	182.897995	314.7999878	24	0	13	15	-5	7	0.012387	51.6049995	37.3009987	25.8430004	25.7619991	0.835	0.761	0.675	5.744	21.5279999	48.5340004	31.6959991	8.2139997	1.1246001	31.1940002	15.0030003	19.6420002	11.2939997	1.727	17.9150009
Nitellopsis obtusa	5.07656	52.47731	Coast	11.467	3.5631499	22.1846008	481.7680054	20.2040005	4.1426601	16.0613995	6.1849799	9.2236404	17.3920994	6.1849799	982.1790161	122.4400024	51.0553017	32.0915985	314.7999878	177.4550018	182.897995	314.7999878	26	0	13	17	-6	8	0.012387	51.6049995	37.3009987	25.8430004	25.7619991	0.835	0.761	0.675	5.744	21.5279999	48.5340004	31.6959991	8.2139997	1.1246001	31.1940002	15.0030003	19.6420002	11.2939997	1.727	17.9150009
Nitellopsis obtusa	5.06101	52.47732	Coast	11.467	3.5631499	22.1846008	481.7680054	20.2040005	4.1426601	16.0613995	6.1849799	9.2236404	17.3920994	6.1849799	982.1790161	122.4400024	51.0553017	32.0915985	314.7999878	177.4550018	182.897995	314.7999878	24	0	13	15	-5	7	0.012387	51.6049995	37.3009987	25.8430004	25.7619991	0.835	0.761	0.675	5.744	21.5279999	48.5340004	31.6959991	8.2139997	1.1246001	31.1940002	15.0030003	19.6420002	11.2939997	1.727	17.9150009
Nitellopsis obtusa	5.07362	52.47744	Coast	11.467	3.5631499	22.1846008	481.7680054	20.2040005	4.1426601	16.0613995	6.1849799	9.2236404	17.3920994	6.1849799	982.1790161	122.4400024	51.0553017	32.0915985	314.7999878	177.4550018	182.897995	314.7999878	26	0	13	17	-6	8	0.012387	51.6049995	37.3009987	25.8430004	25.7619991	0.835	0.761	0.675	5.744	21.5279999	48.5340004	31.6959991	8.2139997	1.1246001	31.1940002	15.0030003	19.6420002	11.2939997	1.727	17.9150009
Nitellopsis obtusa	5.06052	52.4791	Coast	11.467	3.5631499	22.1846008	481.7680054	20.2040005	4.1426601	16.0613995	6.1849799	9.2236404	17.3920994	6.1849799	982.1790161	122.4400024	51.0553017	32.0915985	314.7999878	177.4550018	182.897995	314.7999878	24	0	13	15	-5	7	0.012387	51.6049995	37.3009987	25.8430004	25.7619991	0.835	0.761	0.675	5.744	21.5279999	48.5340004	31.6959991	8.2139997	1.1246001	31.1940002	15.0030003	19.6420002	11.2939997	1.727	17.9150009
Nitellopsis obtusa	5.07655	52.47911	Coast	11.467	3.5631499	22.1846008	481.7680054	20.2040005	4.1426601	16.0613995	6.1849799	9.2236404	17.3920994	6.1849799	982.1790161	122.4400024	51.0553017	32.0915985	314.7999878	177.4550018	182.897995	314.7999878	26	0	13	17	-6	8	0.012387	51.6049995	37.3009987	25.8430004	25.7619991	0.835	0.761	0.675	5.744	21.5279999	48.5340004	31.6959991	8.2139997	1.1246001	31.1940002	15.0030003	19.6420002	11.2939997	1.727	17.9150009
Nitellopsis obtusa	5.07369	52.47926	Coast	11.467	3.5631499	22.1846008	481.7680054	20.2040005	4.1426601	16.0613995	6.1849799	9.2236404	17.3920994	6.1849799	982.1790161	122.4400024	51.0553017	32.0915985	314.7999878	177.4550018	182.897995	314.7999878	26	0	13	17	-6	8	0.012387	51.6049995	37.3009987	25.8430004	25.7619991	0.835	0.761	0.675	5.744	21.5279999	48.5340004	31.6959991	8.2139997	1.1246001	31.1940002	15.0030003	19.6420002	11.2939997	1.727	17.9150009
Nitellopsis obtusa	5.06024	52.48091	Coast	11.467	3.5631499	22.1846008	481.7680054	20.2040005	4.1426601	16.0613995	6.1849799	9.2236404	17.3920994	6.1849799	982.1790161	122.4400024	51.0553017	32.0915985	314.7999878	177.4550018	182.897995	314.7999878	24	0	13	15	-5	7	0.012387	51.6049995	37.3009987	25.8430004	25.7619991	0.835	0.761	0.675	5.744	21.5279999	48.5340004	31.6959991	8.2139997	1.1246001	31.1940002	15.0030003	19.6420002	11.2939997	1.727	17.9150009
Nitellopsis obtusa	5.12573	52.62857	Coast	11.467	3.5631499	22.1846008	481.7680054	20.2040005	4.1426601	16.0613995	6.1849799	9.2236404	17.3920994	6.1849799	982.1790161	122.4400024	51.0553017	32.0915985	314.7999878	177.4550018	182.897995	314.7999878	21	-2	12	13	-6	5	0.01402	53.5029984	40.2779999	31.4799995	22.0230007	0.859	0.77	0.698	5.8150001	24.6749992	41.3969994	28.1580009	8.2180004	1.1626	31.1749992	15.9350004	20.0839996	11.8999996	3.816	16.2679996
Nitellopsis obtusa	5.79827	52.59225	Coast	11.2091999	5.2542701	28.8521996	502.3729858	21.3861008	3.1751299	18.2110004	5.5802398	9.3257399	17.5405998	5.5802398	999.3549805	118.2829971	54.1702995	27.6958008	317.9670105	188.4559937	198.5410004	317.9670105	19	-3	11	18	-2	10	0.015912	53.9039993	43.2439995	28.4820004	25.4220009	0.859	0.777	0.682	5.9029999	27.6170006	46.6780014	31.0429993	8.2200003	1.2361	30.2840004	18.5690002	21.1030006	10.7980003	0.164	20.9389992
Nitellopsis obtusa	5.78932	52.59593	Coast	11.2091999	5.2542701	28.8521996	502.3729858	21.3861008	3.1751299	18.2110004	5.5802398	9.3257399	17.5405998	5.5802398	999.3549805	118.2829971	54.1702995	27.6958008	317.9670105	188.4559937	198.5410004	317.9670105	19	-3	11	18	-2	10	0.015912	53.9039993	43.2439995	28.4820004	25.4220009	0.859	0.777	0.682	5.9029999	27.6170006	46.6780014	31.0429993	8.2200003	1.2361	30.2840004	18.5690002	21.1030006	10.7980003	0.164	20.9389992
Nitellopsis obtusa	5.09877	52.44699	Coast	11.5562	5.0655499	28.3959007	494.5029907	21.4839001	3.6449399	17.8390007	6.0233002	9.73347	17.8073997	6.0233002	1,000.23	118.5240021	55.262001	27.5263004	317.9169922	191.1779938	197.5299988	317.9169922	NA	NA	NA	NA	NA	NA	0.011021	64.5650024	43.269001	29.0930004	35.4720001	0.842	0.761	0.671	5.7449999	22.0079994	43.3370018	29.3290005	8.2139997	1.1386	31.0410004	15.316	20.0779991	12.5	4.1279998	15.9499998
Nitellopsis obtusa	5.09563	52.44702	Coast	11.5562	5.0655499	28.3959007	494.5029907	21.4839001	3.6449399	17.8390007	6.0233002	9.73347	17.8073997	6.0233002	1,000.23	118.5240021	55.262001	27.5263004	317.9169922	191.1779938	197.5299988	317.9169922	NA	NA	NA	NA	NA	NA	0.011021	64.5650024	43.269001	29.0930004	35.4720001	0.842	0.761	0.671	5.7449999	22.0079994	43.3370018	29.3290005	8.2139997	1.1386	31.0410004	15.316	20.0779991	12.5	4.1279998	15.9499998
Nitellopsis obtusa	5.08858	52.45044	Coast	11.5562	5.0655499	28.3959007	494.5029907	21.4839001	3.6449399	17.8390007	6.0233002	9.73347	17.8073997	6.0233002	1,000.23	118.5240021	55.262001	27.5263004	317.9169922	191.1779938	197.5299988	317.9169922	NA	NA	NA	NA	NA	NA	0.011021	64.5650024	43.269001	29.0930004	25.7619991	0.842	0.761	0.671	5.7449999	22.0079994	43.3370018	29.3290005	8.2139997	1.1386	31.0410004	15.316	20.0779991	12.5	4.1279998	15.9499998
Nitellopsis obtusa	5.08705	52.45045	Coast	11.5562	5.0655499	28.3959007	494.5029907	21.4839001	3.6449399	17.8390007	6.0233002	9.73347	17.8073997	6.0233002	1,000.23	118.5240021	55.262001	27.5263004	317.9169922	191.1779938	197.5299988	317.9169922	NA	NA	NA	NA	NA	NA	0.011021	64.5650024	43.269001	29.0930004	25.7619991	0.842	0.761	0.671	5.7449999	22.0079994	43.3370018	29.3290005	8.2139997	1.1386	31.0410004	15.316	20.0779991	12.5	4.1279998	15.9499998
Nitellopsis obtusa	5.08564	52.45046	Coast	11.5562	5.0655499	28.3959007	494.5029907	21.4839001	3.6449399	17.8390007	6.0233002	9.73347	17.8073997	6.0233002	1,000.23	118.5240021	55.262001	27.5263004	317.9169922	191.1779938	197.5299988	317.9169922	NA	NA	NA	NA	NA	NA	0.011021	64.5650024	43.269001	29.0930004	35.4720001	0.842	0.761	0.671	5.7449999	22.0079994	43.3370018	29.3290005	8.2139997	1.1386	31.0410004	15.316	20.0779991	12.5	4.1279998	15.9499998
Nitellopsis obtusa	5.08414	52.45047	Coast	11.5562	5.0655499	28.3959007	494.5029907	21.4839001	3.6449399	17.8390007	6.0233002	9.73347	17.8073997	6.0233002	1,000.23	118.5240021	55.262001	27.5263004	317.9169922	191.1779938	197.5299988	317.9169922	NA	NA	NA	NA	NA	NA	0.011021	64.5650024	43.269001	29.0930004	25.7619991	0.842	0.761	0.671	5.7449999	22.0079994	43.3370018	29.3290005	8.2139997	1.1386	31.0410004	15.316	20.0779991	12.5	4.1279998	15.9499998
Nitellopsis obtusa	5.0928	52.45047	Coast	11.5562	5.0655499	28.3959007	494.5029907	21.4839001	3.6449399	17.8390007	6.0233002	9.73347	17.8073997	6.0233002	1,000.23	118.5240021	55.262001	27.5263004	317.9169922	191.1779938	197.5299988	317.9169922	NA	NA	NA	NA	NA	NA	0.011021	64.5650024	43.269001	29.0930004	25.7619991	0.842	0.761	0.671	5.7449999	22.0079994	43.3370018	29.3290005	8.2139997	1.1386	31.0410004	15.316	20.0779991	12.5	4.1279998	15.9499998
Nitellopsis obtusa	5.09001	52.4505	Coast	11.5562	5.0655499	28.3959007	494.5029907	21.4839001	3.6449399	17.8390007	6.0233002	9.73347	17.8073997	6.0233002	1,000.23	118.5240021	55.262001	27.5263004	317.9169922	191.1779938	197.5299988	317.9169922	NA	NA	NA	NA	NA	NA	0.011021	64.5650024	43.269001	29.0930004	25.7619991	0.842	0.761	0.671	5.7449999	22.0079994	43.3370018	29.3290005	8.2139997	1.1386	31.0410004	15.316	20.0779991	12.5	4.1279998	15.9499998
Nitellopsis obtusa	5.09146	52.45051	Coast	11.5562	5.0655499	28.3959007	494.5029907	21.4839001	3.6449399	17.8390007	6.0233002	9.73347	17.8073997	6.0233002	1,000.23	118.5240021	55.262001	27.5263004	317.9169922	191.1779938	197.5299988	317.9169922	NA	NA	NA	NA	NA	NA	0.011021	64.5650024	43.269001	29.0930004	35.4720001	0.842	0.761	0.671	5.7449999	22.0079994	43.3370018	29.3290005	8.2139997	1.1386	31.0410004	15.316	20.0779991	12.5	4.1279998	15.9499998
Nitellopsis obtusa	5.08559	52.45139	Coast	11.5562	5.0655499	28.3959007	494.5029907	21.4839001	3.6449399	17.8390007	6.0233002	9.73347	17.8073997	6.0233002	1,000.23	118.5240021	55.262001	27.5263004	317.9169922	191.1779938	197.5299988	317.9169922	NA	NA	NA	NA	NA	NA	0.011021	64.5650024	43.269001	29.0930004	25.7619991	0.842	0.761	0.671	5.7449999	22.0079994	43.3370018	29.3290005	8.2139997	1.1386	31.0410004	15.316	20.0779991	12.5	4.1279998	15.9499998
Nitellopsis obtusa	5.08707	52.4514	Coast	11.5562	5.0655499	28.3959007	494.5029907	21.4839001	3.6449399	17.8390007	6.0233002	9.73347	17.8073997	6.0233002	1,000.23	118.5240021	55.262001	27.5263004	317.9169922	191.1779938	197.5299988	317.9169922	NA	NA	NA	NA	NA	NA	0.011021	64.5650024	43.269001	29.0930004	35.4720001	0.842	0.761	0.671	5.7449999	22.0079994	43.3370018	29.3290005	8.2139997	1.1386	31.0410004	15.316	20.0779991	12.5	4.1279998	15.9499998
Nitellopsis obtusa	5.0885	52.4514	Coast	11.5562	5.0655499	28.3959007	494.5029907	21.4839001	3.6449399	17.8390007	6.0233002	9.73347	17.8073997	6.0233002	1,000.23	118.5240021	55.262001	27.5263004	317.9169922	191.1779938	197.5299988	317.9169922	NA	NA	NA	NA	NA	NA	0.011021	64.5650024	43.269001	29.0930004	35.4720001	0.842	0.761	0.671	5.7449999	22.0079994	43.3370018	29.3290005	8.2139997	1.1386	31.0410004	15.316	20.0779991	12.5	4.1279998	15.9499998
Nitellopsis obtusa	5.0924	52.4514	Coast	11.5562	5.0655499	28.3959007	494.5029907	21.4839001	3.6449399	17.8390007	6.0233002	9.73347	17.8073997	6.0233002	1,000.23	118.5240021	55.262001	27.5263004	317.9169922	191.1779938	197.5299988	317.9169922	NA	NA	NA	NA	NA	NA	0.011021	64.5650024	43.269001	29.0930004	35.4720001	0.842	0.761	0.671	5.7449999	22.0079994	43.3370018	29.3290005	8.2139997	1.1386	31.0410004	15.316	20.0779991	12.5	4.1279998	15.9499998
Nitellopsis obtusa	5.09007	52.45141	Coast	11.5562	5.0655499	28.3959007	494.5029907	21.4839001	3.6449399	17.8390007	6.0233002	9.73347	17.8073997	6.0233002	1,000.23	118.5240021	55.262001	27.5263004	317.9169922	191.1779938	197.5299988	317.9169922	NA	NA	NA	NA	NA	NA	0.011021	64.5650024	43.269001	29.0930004	35.4720001	0.842	0.761	0.671	5.7449999	22.0079994	43.3370018	29.3290005	8.2139997	1.1386	31.0410004	15.316	20.0779991	12.5	4.1279998	15.9499998
Nitellopsis obtusa	5.08413	52.45142	Coast	11.5562	5.0655499	28.3959007	494.5029907	21.4839001	3.6449399	17.8390007	6.0233002	9.73347	17.8073997	6.0233002	1,000.23	118.5240021	55.262001	27.5263004	317.9169922	191.1779938	197.5299988	317.9169922	NA	NA	NA	NA	NA	NA	0.011021	64.5650024	43.269001	29.0930004	35.4720001	0.842	0.761	0.671	5.7449999	22.0079994	43.3370018	29.3290005	8.2139997	1.1386	31.0410004	15.316	20.0779991	12.5	4.1279998	15.9499998
Nitellopsis obtusa	5.09148	52.45144	Coast	11.5562	5.0655499	28.3959007	494.5029907	21.4839001	3.6449399	17.8390007	6.0233002	9.73347	17.8073997	6.0233002	1,000.23	118.5240021	55.262001	27.5263004	317.9169922	191.1779938	197.5299988	317.9169922	NA	NA	NA	NA	NA	NA	0.011021	64.5650024	43.269001	29.0930004	35.4720001	0.842	0.761	0.671	5.7449999	22.0079994	43.3370018	29.3290005	8.2139997	1.1386	31.0410004	15.316	20.0779991	12.5	4.1279998	15.9499998
Nitellopsis obtusa	5.08714	52.45227	Coast	11.5562	5.0655499	28.3959007	494.5029907	21.4839001	3.6449399	17.8390007	6.0233002	9.73347	17.8073997	6.0233002	1,000.23	118.5240021	55.262001	27.5263004	317.9169922	191.1779938	197.5299988	317.9169922	NA	NA	NA	NA	NA	NA	0.011021	64.5650024	43.269001	29.0930004	25.7619991	0.842	0.761	0.671	5.7449999	22.0079994	43.3370018	29.3290005	8.2139997	1.1386	31.0410004	15.316	20.0779991	12.5	4.1279998	15.9499998
Nitellopsis obtusa	5.08565	52.45228	Coast	11.5562	5.0655499	28.3959007	494.5029907	21.4839001	3.6449399	17.8390007	6.0233002	9.73347	17.8073997	6.0233002	1,000.23	118.5240021	55.262001	27.5263004	317.9169922	191.1779938	197.5299988	317.9169922	NA	NA	NA	NA	NA	NA	0.011021	64.5650024	43.269001	29.0930004	25.7619991	0.842	0.761	0.671	5.7449999	22.0079994	43.3370018	29.3290005	8.2139997	1.1386	31.0410004	15.316	20.0779991	12.5	4.1279998	15.9499998
Nitellopsis obtusa	5.09008	52.45228	Coast	11.5562	5.0655499	28.3959007	494.5029907	21.4839001	3.6449399	17.8390007	6.0233002	9.73347	17.8073997	6.0233002	1,000.23	118.5240021	55.262001	27.5263004	317.9169922	191.1779938	197.5299988	317.9169922	NA	NA	NA	NA	NA	NA	0.011021	64.5650024	43.269001	29.0930004	25.7619991	0.842	0.761	0.671	5.7449999	22.0079994	43.3370018	29.3290005	8.2139997	1.1386	31.0410004	15.316	20.0779991	12.5	4.1279998	15.9499998
Nitellopsis obtusa	5.09298	52.45228	Coast	11.5562	5.0655499	28.3959007	494.5029907	21.4839001	3.6449399	17.8390007	6.0233002	9.73347	17.8073997	6.0233002	1,000.23	118.5240021	55.262001	27.5263004	317.9169922	191.1779938	197.5299988	317.9169922	NA	NA	NA	NA	NA	NA	0.011021	64.5650024	43.269001	29.0930004	25.7619991	0.842	0.761	0.671	5.7449999	22.0079994	43.3370018	29.3290005	8.2139997	1.1386	31.0410004	15.316	20.0779991	12.5	4.1279998	15.9499998
Nitellopsis obtusa	5.08857	52.45229	Coast	11.5562	5.0655499	28.3959007	494.5029907	21.4839001	3.6449399	17.8390007	6.0233002	9.73347	17.8073997	6.0233002	1,000.23	118.5240021	55.262001	27.5263004	317.9169922	191.1779938	197.5299988	317.9169922	NA	NA	NA	NA	NA	NA	0.011021	64.5650024	43.269001	29.0930004	35.4720001	0.842	0.761	0.671	5.7449999	22.0079994	43.3370018	29.3290005	8.2139997	1.1386	31.0410004	15.316	20.0779991	12.5	4.1279998	15.9499998
Nitellopsis obtusa	5.08424	52.45232	Coast	11.5562	5.0655499	28.3959007	494.5029907	21.4839001	3.6449399	17.8390007	6.0233002	9.73347	17.8073997	6.0233002	1,000.23	118.5240021	55.262001	27.5263004	317.9169922	191.1779938	197.5299988	317.9169922	NA	NA	NA	NA	NA	NA	0.011021	64.5650024	43.269001	29.0930004	35.4720001	0.842	0.761	0.671	5.7449999	22.0079994	43.3370018	29.3290005	8.2139997	1.1386	31.0410004	15.316	20.0779991	12.5	4.1279998	15.9499998
Nitellopsis obtusa	5.09152	52.45232	Coast	11.5562	5.0655499	28.3959007	494.5029907	21.4839001	3.6449399	17.8390007	6.0233002	9.73347	17.8073997	6.0233002	1,000.23	118.5240021	55.262001	27.5263004	317.9169922	191.1779938	197.5299988	317.9169922	NA	NA	NA	NA	NA	NA	0.011021	64.5650024	43.269001	29.0930004	35.4720001	0.842	0.761	0.671	5.7449999	22.0079994	43.3370018	29.3290005	8.2139997	1.1386	31.0410004	15.316	20.0779991	12.5	4.1279998	15.9499998
Nitellopsis obtusa	5.37019	52.6674	Coast	11.3467999	4.36479	25.6938992	490.6059875	20.6793995	3.6917701	16.9876995	5.91012	9.2685204	17.4580994	5.91012	992.5380249	119.9420013	52.6603012	29.7376003	317.0480042	183.4179993	191.2769928	317.0480042	NA	NA	NA	NA	NA	NA	0.007655	64.5650024	47.8069992	31.7509995	32.8139992	0.844	0.769	0.663	5.8860002	25.2509995	43.7879982	29.6200008	8.2180004	1.166	30.9640007	16.7779999	19.9979992	12.2150002	3.5650001	16.4330006
Nitellopsis obtusa	5.36752	52.66917	Coast	11.3467999	4.36479	25.6938992	490.6059875	20.6793995	3.6917701	16.9876995	5.91012	9.2685204	17.4580994	5.91012	992.5380249	119.9420013	52.6603012	29.7376003	317.0480042	183.4179993	191.2769928	317.0480042	NA	NA	NA	NA	NA	NA	0.007655	64.5650024	47.8069992	31.7509995	32.8139992	0.844	0.769	0.663	5.8860002	25.2509995	43.7879982	29.6200008	8.2180004	1.166	30.9640007	16.7779999	19.9979992	12.2150002	3.5650001	16.4330006
Nitellopsis obtusa	5.36446	52.6713	Coast	11.3467999	4.36479	25.6938992	490.6059875	20.6793995	3.6917701	16.9876995	5.91012	9.2685204	17.4580994	5.91012	992.5380249	119.9420013	52.6603012	29.7376003	317.0480042	183.4179993	191.2769928	317.0480042	NA	NA	NA	NA	NA	NA	0.007655	64.5650024	47.8069992	31.7509995	32.8139992	0.844	0.769	0.663	5.8860002	25.2509995	43.7879982	29.6200008	8.2180004	1.166	30.9640007	16.7779999	19.9979992	12.2150002	3.5650001	16.4330006
Nitellopsis obtusa	5.36023	52.67385	Coast	11.3467999	4.36479	25.6938992	490.6059875	20.6793995	3.6917701	16.9876995	5.91012	9.2685204	17.4580994	5.91012	992.5380249	119.9420013	52.6603012	29.7376003	317.0480042	183.4179993	191.2769928	317.0480042	NA	NA	NA	NA	NA	NA	0.007655	64.5650024	47.8069992	31.7509995	32.8139992	0.844	0.769	0.663	5.8860002	25.2509995	43.7879982	29.6200008	8.2180004	1.166	30.9640007	16.7779999	19.9979992	12.2150002	3.5650001	16.4330006
Nitellopsis obtusa	5.33948	52.67851	Coast	11.3467999	4.36479	25.6938992	490.6059875	20.6793995	3.6917701	16.9876995	5.91012	9.2685204	17.4580994	5.91012	992.5380249	119.9420013	52.6603012	29.7376003	317.0480042	183.4179993	191.2769928	317.0480042	NA	NA	NA	NA	NA	NA	0.007655	64.5650024	47.8069992	31.7509995	32.8139992	0.844	0.769	0.663	5.8860002	25.2509995	43.7879982	29.6200008	8.2180004	1.166	30.9640007	16.7779999	19.9979992	12.2150002	3.5650001	16.4330006
Nitellopsis obtusa	5.33766	52.67928	Coast	11.3467999	4.36479	25.6938992	490.6059875	20.6793995	3.6917701	16.9876995	5.91012	9.2685204	17.4580994	5.91012	992.5380249	119.9420013	52.6603012	29.7376003	317.0480042	183.4179993	191.2769928	317.0480042	NA	NA	NA	NA	NA	NA	0.007655	64.5650024	47.8069992	31.7509995	32.8139992	0.844	0.769	0.663	5.8860002	25.2509995	43.7879982	29.6200008	8.2180004	1.166	30.9640007	16.7779999	19.9979992	12.2150002	3.5650001	16.4330006
Nitellopsis obtusa	5.34066	52.68022	Coast	11.3467999	4.36479	25.6938992	490.6059875	20.6793995	3.6917701	16.9876995	5.91012	9.2685204	17.4580994	5.91012	992.5380249	119.9420013	52.6603012	29.7376003	317.0480042	183.4179993	191.2769928	317.0480042	NA	NA	NA	NA	NA	NA	0.007655	64.5650024	47.8069992	31.7509995	32.8139992	0.844	0.769	0.663	5.8860002	25.2509995	43.7879982	29.6200008	8.2180004	1.166	30.9640007	16.7779999	19.9979992	12.2150002	3.5650001	16.4330006
Nitellopsis obtusa	136.263	35.3645	Coast	12.9569998	9.4140797	31.8162003	833.7550049	28.1952	-1.39373	29.5888996	22.8166008	3.15958	22.8166008	3.15958	1,806.49	256.5589905	80.8061981	34.5115013	596.3950195	279.8989868	596.3950195	279.8989868	26	3	15	26	-3	12	NA	NA	NA	NA	NA	NA	NA	NA	NA	NA	NA	NA	NA	NA	NA	NA	NA	NA	NA	NA
Nitellopsis obtusa	136.044	35.3827	Coast	12.9569998	9.4140797	31.8162003	833.7550049	28.1952	-1.39373	29.5888996	22.8166008	3.15958	22.8166008	3.15958	1,806.49	256.5589905	80.8061981	34.5115013	596.3950195	279.8989868	596.3950195	279.8989868	27	2	16	26	-6	13	NA	NA	NA	NA	NA	NA	NA	NA	NA	NA	NA	NA	NA	NA	NA	NA	NA	NA	NA	NA
Nitellopsis obtusa	138.74	35.51	Coast	13.2853003	8.3726196	29.7859993	806.7000122	27.4318008	-0.677481	28.1091995	22.6891003	3.66401	22.6891003	3.66401	1,819.69	235.1600037	73.8777008	33.6884995	586.9949951	269.3439941	586.9949951	269.3439941	30	2	16	22	-5	9	NA	NA	NA	NA	NA	NA	NA	NA	NA	NA	NA	NA	NA	NA	NA	NA	NA	NA	NA	NA
Nitellopsis obtusa	138.735	35.514	Coast	13.2853003	8.3726196	29.7859993	806.7000122	27.4318008	-0.677481	28.1091995	22.6891003	3.66401	22.6891003	3.66401	1,819.69	235.1600037	73.8777008	33.6884995	586.9949951	269.3439941	586.9949951	269.3439941	30	2	16	22	-5	9	NA	NA	NA	NA	NA	NA	NA	NA	NA	NA	NA	NA	NA	NA	NA	NA	NA	NA	NA	NA
Nitellopsis obtusa	138.769	35.518	Coast	13.2853003	8.3726196	29.7859993	806.7000122	27.4318008	-0.677481	28.1091995	22.6891003	3.66401	22.6891003	3.66401	1,819.69	235.1600037	73.8777008	33.6884995	586.9949951	269.3439941	586.9949951	269.3439941	30	2	16	21	-5	8	NA	NA	NA	NA	NA	NA	NA	NA	NA	NA	NA	NA	NA	NA	NA	NA	NA	NA	NA	NA
Nitellopsis obtusa	138.758	35.5213	Coast	13.2853003	8.3726196	29.7859993	806.7000122	27.4318008	-0.677481	28.1091995	22.6891003	3.66401	22.6891003	3.66401	1,819.69	235.1600037	73.8777008	33.6884995	586.9949951	269.3439941	586.9949951	269.3439941	30	3	16	22	-5	8	NA	NA	NA	NA	NA	NA	NA	NA	NA	NA	NA	NA	NA	NA	NA	NA	NA	NA	NA	NA
Nitellopsis obtusa	-85.760239	41.325851	Coast	10.4298	9.5945196	24.0692005	1,087.64	29.7294006	-10.1328001	39.8622017	23.1040001	-3.9516101	23.1040001	-3.9516101	1,011.41	114.9980011	56.1357002	26.0128002	322.8009949	183.220993	322.8009949	183.220993	30	-11	15	24	-17	8	NA	NA	NA	NA	NA	NA	NA	NA	NA	NA	NA	NA	NA	NA	NA	NA	NA	NA	NA	NA
Nitellopsis obtusa	-85.701294	41.394855	Coast	10.3838997	9.6530504	24.3167992	1,081.89	29.566	-10.1309996	39.6969986	23.0081997	-3.89887	23.0081997	-3.89887	1,019.10	117.3619995	57.0910988	26.031601	328.2829895	185.8569946	328.2829895	185.8569946	30	-12	14	24	-16	8	NA	NA	NA	NA	NA	NA	NA	NA	NA	NA	NA	NA	NA	NA	NA	NA	NA	NA	NA	NA
Nitellopsis obtusa	-85.702209	41.4006	Coast	10.3838997	9.6530504	24.3167992	1,081.89	29.566	-10.1309996	39.6969986	23.0081997	-3.89887	23.0081997	-3.89887	1,019.10	117.3619995	57.0910988	26.031601	328.2829895	185.8569946	328.2829895	185.8569946	28	-12	13	26	-13	9	NA	NA	NA	NA	NA	NA	NA	NA	NA	NA	NA	NA	NA	NA	NA	NA	NA	NA	NA	NA
Nitellopsis obtusa	-85.702209	41.4006032	Coast	10.3838997	9.6530504	24.3167992	1,081.89	29.566	-10.1309996	39.6969986	23.0081997	-3.89887	23.0081997	-3.89887	1,019.10	117.3619995	57.0910988	26.031601	328.2829895	185.8569946	328.2829895	185.8569946	28	-12	13	26	-13	9	NA	NA	NA	NA	NA	NA	NA	NA	NA	NA	NA	NA	NA	NA	NA	NA	NA	NA	NA	NA
Nitellopsis obtusa	-85.737885	41.426239	Coast	10.4298	9.5945196	24.0692005	1,087.64	29.7294006	-10.1328001	39.8622017	23.1040001	-3.9516101	23.1040001	-3.9516101	1,011.41	114.9980011	56.1357002	26.0128002	322.8009949	183.220993	322.8009949	183.220993	31	-12	15	23	-19	6	NA	NA	NA	NA	NA	NA	NA	NA	NA	NA	NA	NA	NA	NA	NA	NA	NA	NA	NA	NA
Nitellopsis obtusa	-85.33171329	41.5540455	Coast	9.9158001	9.6597605	23.9489002	1,099.70	29.4130993	-10.9217997	40.3348007	22.7268009	-4.6396399	22.7268009	-4.6396399	993.1380005	112.5469971	54.5719986	25.4083996	316.5029907	180.1060028	316.5029907	180.1060028	33	-12	16	22	-20	5	NA	NA	NA	NA	NA	NA	NA	NA	NA	NA	NA	NA	NA	NA	NA	NA	NA	NA	NA	NA
Nitellopsis obtusa	-85.036632	41.6797725	Coast	9.9146795	9.7249002	24.2455997	1,092.87	29.2395	-10.8704004	40.1099014	22.6560993	-4.5310998	22.6560993	-4.5310998	993.5969849	113.4769974	55.344799	25.2789001	319.053009	181.5050049	319.053009	181.5050049	30	-12	14	23	-19	7	NA	NA	NA	NA	NA	NA	NA	NA	NA	NA	NA	NA	NA	NA	NA	NA	NA	NA	NA	NA
Nitellopsis obtusa	-85.203225	41.728454	Coast	9.9146795	9.7249002	24.2455997	1,092.87	29.2395	-10.8704004	40.1099014	22.6560993	-4.5310998	22.6560993	-4.5310998	993.5969849	113.4769974	55.344799	25.2789001	319.053009	181.5050049	319.053009	181.5050049	32	-13	15	21	-17	5	NA	NA	NA	NA	NA	NA	NA	NA	NA	NA	NA	NA	NA	NA	NA	NA	NA	NA	NA	NA
Nitellopsis obtusa	-85.203305	41.7286613	Coast	9.9146795	9.7249002	24.2455997	1,092.87	29.2395	-10.8704004	40.1099014	22.6560993	-4.5310998	22.6560993	-4.5310998	993.5969849	113.4769974	55.344799	25.2789001	319.053009	181.5050049	319.053009	181.5050049	32	-13	15	21	-17	5	NA	NA	NA	NA	NA	NA	NA	NA	NA	NA	NA	NA	NA	NA	NA	NA	NA	NA	NA	NA
Nitellopsis obtusa	-85.013329	41.753025	Coast	9.9146795	9.7249002	24.2455997	1,092.87	29.2395	-10.8704004	40.1099014	22.6560993	-4.5310998	22.6560993	-4.5310998	993.5969849	113.4769974	55.344799	25.2789001	319.053009	181.5050049	319.053009	181.5050049	31	-13	15	22	-16	6	NA	NA	NA	NA	NA	NA	NA	NA	NA	NA	NA	NA	NA	NA	NA	NA	NA	NA	NA	NA
Nitellopsis obtusa	-85.005684	41.756715	Coast	9.9146795	9.7249002	24.2455997	1,092.87	29.2395	-10.8704004	40.1099014	22.6560993	-4.5310998	22.6560993	-4.5310998	993.5969849	113.4769974	55.344799	25.2789001	319.053009	181.5050049	319.053009	181.5050049	30	-13	15	23	-16	7	NA	NA	NA	NA	NA	NA	NA	NA	NA	NA	NA	NA	NA	NA	NA	NA	NA	NA	NA	NA
Nitellopsis obtusa	-85.0376361	41.7692962	Coast	9.9146795	9.7249002	24.2455997	1,092.87	29.2395	-10.8704004	40.1099014	22.6560993	-4.5310998	22.6560993	-4.5310998	993.5969849	113.4769974	55.344799	25.2789001	319.053009	181.5050049	319.053009	181.5050049	31	-13	15	21	-19	5	NA	NA	NA	NA	NA	NA	NA	NA	NA	NA	NA	NA	NA	NA	NA	NA	NA	NA	NA	NA
Nitellopsis obtusa	-85.0376361	41.7692962	Coast	9.9146795	9.7249002	24.2455997	1,092.87	29.2395	-10.8704004	40.1099014	22.6560993	-4.5310998	22.6560993	-4.5310998	993.5969849	113.4769974	55.344799	25.2789001	319.053009	181.5050049	319.053009	181.5050049	31	-13	15	21	-19	5	NA	NA	NA	NA	NA	NA	NA	NA	NA	NA	NA	NA	NA	NA	NA	NA	NA	NA	NA	NA
Nitellopsis obtusa	-85.9981238	41.8042239	Coast	9.9004402	9.5821199	23.7101002	1,101.93	29.5216999	-10.8919001	40.4136009	22.7215996	-4.7172999	22.7215996	-4.7172999	985.8930054	110.8130035	53.6054001	25.4719009	311.2120056	177.701004	311.2120056	177.701004	29	-11	15	23	-29	7	NA	NA	NA	NA	NA	NA	NA	NA	NA	NA	NA	NA	NA	NA	NA	NA	NA	NA	NA	NA
Nitellopsis obtusa	-85.9981238	41.8042239	Coast	9.9004402	9.5821199	23.7101002	1,101.93	29.5216999	-10.8919001	40.4136009	22.7215996	-4.7172999	22.7215996	-4.7172999	985.8930054	110.8130035	53.6054001	25.4719009	311.2120056	177.701004	311.2120056	177.701004	29	-11	15	23	-29	7	NA	NA	NA	NA	NA	NA	NA	NA	NA	NA	NA	NA	NA	NA	NA	NA	NA	NA	NA	NA
Nitellopsis obtusa	-85.9853628	41.8112255	Coast	9.9004402	9.5821199	23.7101002	1,101.93	29.5216999	-10.8919001	40.4136009	22.7215996	-4.7172999	22.7215996	-4.7172999	985.8930054	110.8130035	53.6054001	25.4719009	311.2120056	177.701004	311.2120056	177.701004	30	-11	15	22	-28	6	NA	NA	NA	NA	NA	NA	NA	NA	NA	NA	NA	NA	NA	NA	NA	NA	NA	NA	NA	NA
Nitellopsis obtusa	-85.9853628	41.8112255	Coast	9.9004402	9.5821199	23.7101002	1,101.93	29.5216999	-10.8919001	40.4136009	22.7215996	-4.7172999	22.7215996	-4.7172999	985.8930054	110.8130035	53.6054001	25.4719009	311.2120056	177.701004	311.2120056	177.701004	30	-11	15	22	-28	6	NA	NA	NA	NA	NA	NA	NA	NA	NA	NA	NA	NA	NA	NA	NA	NA	NA	NA	NA	NA
Nitellopsis obtusa	-84.976553	41.82714769	Coast	9.9146795	9.7249002	24.2455997	1,092.87	29.2395	-10.8704004	40.1099014	22.6560993	-4.5310998	22.6560993	-4.5310998	993.5969849	113.4769974	55.344799	25.2789001	319.053009	181.5050049	319.053009	181.5050049	32	-13	15	23	-19	6	NA	NA	NA	NA	NA	NA	NA	NA	NA	NA	NA	NA	NA	NA	NA	NA	NA	NA	NA	NA
Nitellopsis obtusa	-84.7961659	41.8745157	Coast	9.9146795	9.7249002	24.2455997	1,092.87	29.2395	-10.8704004	40.1099014	22.6560993	-4.5310998	22.6560993	-4.5310998	993.5969849	113.4769974	55.344799	25.2789001	319.053009	181.5050049	319.053009	181.5050049	33	-14	15	22	-19	5	NA	NA	NA	NA	NA	NA	NA	NA	NA	NA	NA	NA	NA	NA	NA	NA	NA	NA	NA	NA
Nitellopsis obtusa	-85.9840865	41.9016919	Coast	9.9004402	9.5821199	23.7101002	1,101.93	29.5216999	-10.8919001	40.4136009	22.7215996	-4.7172999	22.7215996	-4.7172999	985.8930054	110.8130035	53.6054001	25.4719009	311.2120056	177.701004	311.2120056	177.701004	30	-11	16	23	-12	8	NA	NA	NA	NA	NA	NA	NA	NA	NA	NA	NA	NA	NA	NA	NA	NA	NA	NA	NA	NA
Nitellopsis obtusa	-85.0343887	41.9357935	Coast	9.9146795	9.7249002	24.2455997	1,092.87	29.2395	-10.8704004	40.1099014	22.6560993	-4.5310998	22.6560993	-4.5310998	993.5969849	113.4769974	55.344799	25.2789001	319.053009	181.5050049	319.053009	181.5050049	33	-13	16	22	-18	6	NA	NA	NA	NA	NA	NA	NA	NA	NA	NA	NA	NA	NA	NA	NA	NA	NA	NA	NA	NA
Nitellopsis obtusa	-85.0343887	41.9357935	Coast	9.9146795	9.7249002	24.2455997	1,092.87	29.2395	-10.8704004	40.1099014	22.6560993	-4.5310998	22.6560993	-4.5310998	993.5969849	113.4769974	55.344799	25.2789001	319.053009	181.5050049	319.053009	181.5050049	33	-13	16	22	-18	6	NA	NA	NA	NA	NA	NA	NA	NA	NA	NA	NA	NA	NA	NA	NA	NA	NA	NA	NA	NA
Nitellopsis obtusa	-85.0395845	41.9397288	Coast	9.9146795	9.7249002	24.2455997	1,092.87	29.2395	-10.8704004	40.1099014	22.6560993	-4.5310998	22.6560993	-4.5310998	993.5969849	113.4769974	55.344799	25.2789001	319.053009	181.5050049	319.053009	181.5050049	33	-13	16	22	-18	6	NA	NA	NA	NA	NA	NA	NA	NA	NA	NA	NA	NA	NA	NA	NA	NA	NA	NA	NA	NA
Nitellopsis obtusa	-85.0395845	41.9397288	Coast	9.9146795	9.7249002	24.2455997	1,092.87	29.2395	-10.8704004	40.1099014	22.6560993	-4.5310998	22.6560993	-4.5310998	993.5969849	113.4769974	55.344799	25.2789001	319.053009	181.5050049	319.053009	181.5050049	33	-13	16	22	-18	6	NA	NA	NA	NA	NA	NA	NA	NA	NA	NA	NA	NA	NA	NA	NA	NA	NA	NA	NA	NA
Nitellopsis obtusa	-85.0356877	41.9531653	Coast	9.9146795	9.7249002	24.2455997	1,092.87	29.2395	-10.8704004	40.1099014	22.6560993	-4.5310998	22.6560993	-4.5310998	993.5969849	113.4769974	55.344799	25.2789001	319.053009	181.5050049	319.053009	181.5050049	31	-14	15	22	-16	6	NA	NA	NA	NA	NA	NA	NA	NA	NA	NA	NA	NA	NA	NA	NA	NA	NA	NA	NA	NA
Nitellopsis obtusa	-85.0356877	41.9531653	Coast	9.9146795	9.7249002	24.2455997	1,092.87	29.2395	-10.8704004	40.1099014	22.6560993	-4.5310998	22.6560993	-4.5310998	993.5969849	113.4769974	55.344799	25.2789001	319.053009	181.5050049	319.053009	181.5050049	31	-14	15	22	-16	6	NA	NA	NA	NA	NA	NA	NA	NA	NA	NA	NA	NA	NA	NA	NA	NA	NA	NA	NA	NA
Nitellopsis obtusa	-85.0324401	41.9598261	Coast	9.4535103	9.7944603	23.9202003	1,117.23	29.1163006	-11.8301001	40.9463005	22.4459	-5.36272	22.4459	-5.36272	969.9470215	109.1579971	53.1879997	24.6508007	307.5	176.3630066	307.5	176.3630066	32	-14	15	23	-16	7	NA	NA	NA	NA	NA	NA	NA	NA	NA	NA	NA	NA	NA	NA	NA	NA	NA	NA	NA	NA
Nitellopsis obtusa	-85.0324401	41.9746618	Coast	9.4535103	9.7944603	23.9202003	1,117.23	29.1163006	-11.8301001	40.9463005	22.4459	-5.36272	22.4459	-5.36272	969.9470215	109.1579971	53.1879997	24.6508007	307.5	176.3630066	307.5	176.3630066	33	-14	15	23	-18	6	NA	NA	NA	NA	NA	NA	NA	NA	NA	NA	NA	NA	NA	NA	NA	NA	NA	NA	NA	NA
Nitellopsis obtusa	-85.0311411	41.9882015	Coast	9.4535103	9.7944603	23.9202003	1,117.23	29.1163006	-11.8301001	40.9463005	22.4459	-5.36272	22.4459	-5.36272	969.9470215	109.1579971	53.1879997	24.6508007	307.5	176.3630066	307.5	176.3630066	32	-14	15	23	-18	7	NA	NA	NA	NA	NA	NA	NA	NA	NA	NA	NA	NA	NA	NA	NA	NA	NA	NA	NA	NA
Nitellopsis obtusa	-85.0311411	41.9882015	Coast	9.4535103	9.7944603	23.9202003	1,117.23	29.1163006	-11.8301001	40.9463005	22.4459	-5.36272	22.4459	-5.36272	969.9470215	109.1579971	53.1879997	24.6508007	307.5	176.3630066	307.5	176.3630066	32	-14	15	23	-18	7	NA	NA	NA	NA	NA	NA	NA	NA	NA	NA	NA	NA	NA	NA	NA	NA	NA	NA	NA	NA
Nitellopsis obtusa	-85.0278933	42.0022711	Coast	9.4535103	9.7944603	23.9202003	1,117.23	29.1163006	-11.8301001	40.9463005	22.4459	-5.36272	22.4459	-5.36272	969.9470215	109.1579971	53.1879997	24.6508007	307.5	176.3630066	307.5	176.3630066	32	-14	15	22	-16	7	NA	NA	NA	NA	NA	NA	NA	NA	NA	NA	NA	NA	NA	NA	NA	NA	NA	NA	NA	NA
Nitellopsis obtusa	-85.85673809	42.04121369	Coast	9.3288298	9.6256304	23.4085007	1,119.59	29.3369999	-11.7832003	41.1202011	22.3216991	-5.5810399	22.3216991	-5.5810399	959.4359741	106.5419998	51.4533005	24.7866993	298.3429871	172.4929962	298.3429871	172.4929962	28	-14	14	22	-12	8	NA	NA	NA	NA	NA	NA	NA	NA	NA	NA	NA	NA	NA	NA	NA	NA	NA	NA	NA	NA
Nitellopsis obtusa	-85.85678235	42.0412356	Coast	9.3288298	9.6256304	23.4085007	1,119.59	29.3369999	-11.7832003	41.1202011	22.3216991	-5.5810399	22.3216991	-5.5810399	959.4359741	106.5419998	51.4533005	24.7866993	298.3429871	172.4929962	298.3429871	172.4929962	28	-14	14	22	-12	8	NA	NA	NA	NA	NA	NA	NA	NA	NA	NA	NA	NA	NA	NA	NA	NA	NA	NA	NA	NA
Nitellopsis obtusa	-84.1355982	42.0447403	Coast	9.5474396	9.7738304	24.3320007	1,092.97	28.8390007	-11.3297005	40.1687012	22.2646999	-4.94171	22.2646999	-4.94171	966.3880005	110.3860016	54.0023994	24.6205997	311.7529907	177.6970062	311.7529907	177.6970062	29	-12	14	25	-15	8	NA	NA	NA	NA	NA	NA	NA	NA	NA	NA	NA	NA	NA	NA	NA	NA	NA	NA	NA	NA
Nitellopsis obtusa	-84.4126706	42.057941	Coast	9.5267096	9.7992201	24.1028996	1,110.18	29.0004005	-11.6554003	40.6557999	22.4428005	-5.1846099	22.4428005	-5.1846099	967.1680298	109.4940033	53.5852013	24.573	309.3779907	176.8890076	309.3779907	176.8890076	30	-13	14	23	-20	7	NA	NA	NA	NA	NA	NA	NA	NA	NA	NA	NA	NA	NA	NA	NA	NA	NA	NA	NA	NA
Nitellopsis obtusa	-84.4126706	42.057941	Coast	9.5267096	9.7992201	24.1028996	1,110.18	29.0004005	-11.6554003	40.6557999	22.4428005	-5.1846099	22.4428005	-5.1846099	967.1680298	109.4940033	53.5852013	24.573	309.3779907	176.8890076	309.3779907	176.8890076	30	-13	14	23	-20	7	NA	NA	NA	NA	NA	NA	NA	NA	NA	NA	NA	NA	NA	NA	NA	NA	NA	NA	NA	NA
Nitellopsis obtusa	-84.1626382	42.0590672	Coast	9.5474396	9.7738304	24.3320007	1,092.97	28.8390007	-11.3297005	40.1687012	22.2646999	-4.94171	22.2646999	-4.94171	966.3880005	110.3860016	54.0023994	24.6205997	311.7529907	177.6970062	311.7529907	177.6970062	30	-12	14	22	-16	7	NA	NA	NA	NA	NA	NA	NA	NA	NA	NA	NA	NA	NA	NA	NA	NA	NA	NA	NA	NA
Nitellopsis obtusa	-83.1756188	42.0631338	Coast	9.3164501	9.8405895	25.0853004	1,038.51	28.5846996	-10.6437998	39.2285995	21.3743	-4.5160999	21.3743	-4.5160999	972.5159912	110.5960007	56.7369995	23.6627998	313.7730103	183.6269989	313.7730103	183.6269989	29	-8	13	23	-12	9	NA	NA	NA	NA	NA	NA	NA	NA	NA	NA	NA	NA	NA	NA	NA	NA	NA	NA	NA	NA
Nitellopsis obtusa	-83.1756188	42.0631338	Coast	9.3164501	9.8405895	25.0853004	1,038.51	28.5846996	-10.6437998	39.2285995	21.3743	-4.5160999	21.3743	-4.5160999	972.5159912	110.5960007	56.7369995	23.6627998	313.7730103	183.6269989	313.7730103	183.6269989	29	-8	13	23	-12	9	NA	NA	NA	NA	NA	NA	NA	NA	NA	NA	NA	NA	NA	NA	NA	NA	NA	NA	NA	NA
Nitellopsis obtusa	-84.13224667	42.06883244	Coast	9.5474396	9.7738304	24.3320007	1,092.97	28.8390007	-11.3297005	40.1687012	22.2646999	-4.94171	22.2646999	-4.94171	966.3880005	110.3860016	54.0023994	24.6205997	311.7529907	177.6970062	311.7529907	177.6970062	28	-12	13	23	-18	7	NA	NA	NA	NA	NA	NA	NA	NA	NA	NA	NA	NA	NA	NA	NA	NA	NA	NA	NA	NA
Nitellopsis obtusa	-84.156704	42.075409	Coast	9.5474396	9.7738304	24.3320007	1,092.97	28.8390007	-11.3297005	40.1687012	22.2646999	-4.94171	22.2646999	-4.94171	966.3880005	110.3860016	54.0023994	24.6205997	311.7529907	177.6970062	311.7529907	177.6970062	30	-12	14	23	-18	7	NA	NA	NA	NA	NA	NA	NA	NA	NA	NA	NA	NA	NA	NA	NA	NA	NA	NA	NA	NA
Nitellopsis obtusa	-84.1567036	42.0754092	Coast	9.5474396	9.7738304	24.3320007	1,092.97	28.8390007	-11.3297005	40.1687012	22.2646999	-4.94171	22.2646999	-4.94171	966.3880005	110.3860016	54.0023994	24.6205997	311.7529907	177.6970062	311.7529907	177.6970062	30	-12	14	23	-18	7	NA	NA	NA	NA	NA	NA	NA	NA	NA	NA	NA	NA	NA	NA	NA	NA	NA	NA	NA	NA
Nitellopsis obtusa	-84.4244881	42.0782469	Coast	9.5267096	9.7992201	24.1028996	1,110.18	29.0004005	-11.6554003	40.6557999	22.4428005	-5.1846099	22.4428005	-5.1846099	967.1680298	109.4940033	53.5852013	24.573	309.3779907	176.8890076	309.3779907	176.8890076	29	-13	14	22	-17	7	NA	NA	NA	NA	NA	NA	NA	NA	NA	NA	NA	NA	NA	NA	NA	NA	NA	NA	NA	NA
Nitellopsis obtusa	-84.4737018	42.0874069	Coast	9.5267096	9.7992201	24.1028996	1,110.18	29.0004005	-11.6554003	40.6557999	22.4428005	-5.1846099	22.4428005	-5.1846099	967.1680298	109.4940033	53.5852013	24.573	309.3779907	176.8890076	309.3779907	176.8890076	32	-13	14	22	-17	7	NA	NA	NA	NA	NA	NA	NA	NA	NA	NA	NA	NA	NA	NA	NA	NA	NA	NA	NA	NA
Nitellopsis obtusa	-84.092705	42.098629	Coast	9.5474396	9.7738304	24.3320007	1,092.97	28.8390007	-11.3297005	40.1687012	22.2646999	-4.94171	22.2646999	-4.94171	966.3880005	110.3860016	54.0023994	24.6205997	311.7529907	177.6970062	311.7529907	177.6970062	28	-14	14	21	-19	5	NA	NA	NA	NA	NA	NA	NA	NA	NA	NA	NA	NA	NA	NA	NA	NA	NA	NA	NA	NA
Nitellopsis obtusa	-79.29687	42.10118	Coast	8.6015902	10.6166	27.6851997	997.4979858	27.2943001	-11.0534	38.3476982	20.2633991	-4.5724401	20.2633991	-4.5724401	1,049.59	112.4079971	67.493103	18.9804993	326.552002	217.5599976	326.552002	217.5599976	30	-12	13	23	-24	4	NA	NA	NA	NA	NA	NA	NA	NA	NA	NA	NA	NA	NA	NA	NA	NA	NA	NA	NA	NA
Nitellopsis obtusa	-84.442866	42.1124182	Coast	9.5267096	9.7992201	24.1028996	1,110.18	29.0004005	-11.6554003	40.6557999	22.4428005	-5.1846099	22.4428005	-5.1846099	967.1680298	109.4940033	53.5852013	24.573	309.3779907	176.8890076	309.3779907	176.8890076	32	-13	14	21	-17	6	NA	NA	NA	NA	NA	NA	NA	NA	NA	NA	NA	NA	NA	NA	NA	NA	NA	NA	NA	NA
Nitellopsis obtusa	-84.442866	42.1124182	Coast	9.5267096	9.7992201	24.1028996	1,110.18	29.0004005	-11.6554003	40.6557999	22.4428005	-5.1846099	22.4428005	-5.1846099	967.1680298	109.4940033	53.5852013	24.573	309.3779907	176.8890076	309.3779907	176.8890076	32	-13	14	21	-17	6	NA	NA	NA	NA	NA	NA	NA	NA	NA	NA	NA	NA	NA	NA	NA	NA	NA	NA	NA	NA
Nitellopsis obtusa	-86.00472361	42.11357586	Coast	9.3288298	9.6256304	23.4085007	1,119.59	29.3369999	-11.7832003	41.1202011	22.3216991	-5.5810399	22.3216991	-5.5810399	959.4359741	106.5419998	51.4533005	24.7866993	298.3429871	172.4929962	298.3429871	172.4929962	34	-10	16	21	-14	6	NA	NA	NA	NA	NA	NA	NA	NA	NA	NA	NA	NA	NA	NA	NA	NA	NA	NA	NA	NA
Nitellopsis obtusa	-86.00472361	42.11357586	Coast	9.3288298	9.6256304	23.4085007	1,119.59	29.3369999	-11.7832003	41.1202011	22.3216991	-5.5810399	22.3216991	-5.5810399	959.4359741	106.5419998	51.4533005	24.7866993	298.3429871	172.4929962	298.3429871	172.4929962	34	-10	16	21	-14	6	NA	NA	NA	NA	NA	NA	NA	NA	NA	NA	NA	NA	NA	NA	NA	NA	NA	NA	NA	NA
Nitellopsis obtusa	-85.5348288	42.1255357	Coast	9.3994598	9.7311897	23.6678009	1,121.04	29.2509995	-11.8646002	41.1156998	22.4260998	-5.4917102	22.4260998	-5.4917102	968.5040283	108.0530014	52.4566994	24.7236004	304.3800049	175.0540009	304.3800049	175.0540009	31	-11	16	22	-18	6	NA	NA	NA	NA	NA	NA	NA	NA	NA	NA	NA	NA	NA	NA	NA	NA	NA	NA	NA	NA
Nitellopsis obtusa	-80.09119	42.138809	Coast	8.6424503	10.1604996	26.6424999	998.4370117	27.1695995	-10.9667997	38.1365013	20.2731991	-4.5948501	20.2731991	-4.5948501	1,050.24	113.4769974	67.0394974	19.4071999	327.8179932	216.2570038	327.8179932	216.2570038	28	-8	13	24	-18	6	NA	NA	NA	NA	NA	NA	NA	NA	NA	NA	NA	NA	NA	NA	NA	NA	NA	NA	NA	NA
Nitellopsis obtusa	-80.09119	42.138809	Coast	8.6424503	10.1604996	26.6424999	998.4370117	27.1695995	-10.9667997	38.1365013	20.2731991	-4.5948501	20.2731991	-4.5948501	1,050.24	113.4769974	67.0394974	19.4071999	327.8179932	216.2570038	327.8179932	216.2570038	28	-8	13	24	-18	6	NA	NA	NA	NA	NA	NA	NA	NA	NA	NA	NA	NA	NA	NA	NA	NA	NA	NA	NA	NA
Nitellopsis obtusa	-83.910235	42.146966	Coast	9.5474396	9.7738304	24.3320007	1,092.97	28.8390007	-11.3297005	40.1687012	22.2646999	-4.94171	22.2646999	-4.94171	966.3880005	110.3860016	54.0023994	24.6205997	311.7529907	177.6970062	311.7529907	177.6970062	30	-12	14	21	-17	6	NA	NA	NA	NA	NA	NA	NA	NA	NA	NA	NA	NA	NA	NA	NA	NA	NA	NA	NA	NA
Nitellopsis obtusa	-84.3094955	42.211134	Coast	9.5267096	9.7992201	24.1028996	1,110.18	29.0004005	-11.6554003	40.6557999	22.4428005	-5.1846099	22.4428005	-5.1846099	967.1680298	109.4940033	53.5852013	24.573	309.3779907	176.8890076	309.3779907	176.8890076	33	-12	14	23	-18	7	NA	NA	NA	NA	NA	NA	NA	NA	NA	NA	NA	NA	NA	NA	NA	NA	NA	NA	NA	NA
Nitellopsis obtusa	-84.3094955	42.211134	Coast	9.5267096	9.7992201	24.1028996	1,110.18	29.0004005	-11.6554003	40.6557999	22.4428005	-5.1846099	22.4428005	-5.1846099	967.1680298	109.4940033	53.5852013	24.573	309.3779907	176.8890076	309.3779907	176.8890076	33	-12	14	23	-18	7	NA	NA	NA	NA	NA	NA	NA	NA	NA	NA	NA	NA	NA	NA	NA	NA	NA	NA	NA	NA
Nitellopsis obtusa	-84.21548367	42.26120797	Coast	9.5474396	9.7738304	24.3320007	1,092.97	28.8390007	-11.3297005	40.1687012	22.2646999	-4.94171	22.2646999	-4.94171	966.3880005	110.3860016	54.0023994	24.6205997	311.7529907	177.6970062	311.7529907	177.6970062	31	-13	14	22	-17	7	NA	NA	NA	NA	NA	NA	NA	NA	NA	NA	NA	NA	NA	NA	NA	NA	NA	NA	NA	NA
Nitellopsis obtusa	-84.21548367	42.26120797	Coast	9.5474396	9.7738304	24.3320007	1,092.97	28.8390007	-11.3297005	40.1687012	22.2646999	-4.94171	22.2646999	-4.94171	966.3880005	110.3860016	54.0023994	24.6205997	311.7529907	177.6970062	311.7529907	177.6970062	31	-13	14	22	-17	7	NA	NA	NA	NA	NA	NA	NA	NA	NA	NA	NA	NA	NA	NA	NA	NA	NA	NA	NA	NA
Nitellopsis obtusa	-84.3134418	42.2641832	Coast	9.5267096	9.7992201	24.1028996	1,110.18	29.0004005	-11.6554003	40.6557999	22.4428005	-5.1846099	22.4428005	-5.1846099	967.1680298	109.4940033	53.5852013	24.573	309.3779907	176.8890076	309.3779907	176.8890076	31	-12	14	22	-16	6	NA	NA	NA	NA	NA	NA	NA	NA	NA	NA	NA	NA	NA	NA	NA	NA	NA	NA	NA	NA
Nitellopsis obtusa	-84.3134418	42.2641832	Coast	9.5267096	9.7992201	24.1028996	1,110.18	29.0004005	-11.6554003	40.6557999	22.4428005	-5.1846099	22.4428005	-5.1846099	967.1680298	109.4940033	53.5852013	24.573	309.3779907	176.8890076	309.3779907	176.8890076	31	-12	14	22	-16	6	NA	NA	NA	NA	NA	NA	NA	NA	NA	NA	NA	NA	NA	NA	NA	NA	NA	NA	NA	NA
Nitellopsis obtusa	-85.2114218	42.2854945	Coast	9.4535103	9.7944603	23.9202003	1,117.23	29.1163006	-11.8301001	40.9463005	22.4459	-5.36272	22.4459	-5.36272	969.9470215	109.1579971	53.1879997	24.6508007	307.5	176.3630066	307.5	176.3630066	33	-13	16	23	-20	7	NA	NA	NA	NA	NA	NA	NA	NA	NA	NA	NA	NA	NA	NA	NA	NA	NA	NA	NA	NA
Nitellopsis obtusa	-85.2114218	42.2854945	Coast	9.4535103	9.7944603	23.9202003	1,117.23	29.1163006	-11.8301001	40.9463005	22.4459	-5.36272	22.4459	-5.36272	969.9470215	109.1579971	53.1879997	24.6508007	307.5	176.3630066	307.5	176.3630066	33	-13	16	23	-20	7	NA	NA	NA	NA	NA	NA	NA	NA	NA	NA	NA	NA	NA	NA	NA	NA	NA	NA	NA	NA
Nitellopsis obtusa	-86.00077271	42.33351222	Coast	9.3288298	9.6256304	23.4085007	1,119.59	29.3369999	-11.7832003	41.1202011	22.3216991	-5.5810399	22.3216991	-5.5810399	959.4359741	106.5419998	51.4533005	24.7866993	298.3429871	172.4929962	298.3429871	172.4929962	29	-10	14	21	-12	8	NA	NA	NA	NA	NA	NA	NA	NA	NA	NA	NA	NA	NA	NA	NA	NA	NA	NA	NA	NA
Nitellopsis obtusa	-86.00513935	42.34742986	Coast	9.3288298	9.6256304	23.4085007	1,119.59	29.3369999	-11.7832003	41.1202011	22.3216991	-5.5810399	22.3216991	-5.5810399	959.4359741	106.5419998	51.4533005	24.7866993	298.3429871	172.4929962	298.3429871	172.4929962	29	-14	14	20	-12	8	NA	NA	NA	NA	NA	NA	NA	NA	NA	NA	NA	NA	NA	NA	NA	NA	NA	NA	NA	NA
Nitellopsis obtusa	-86.00513935	42.34742986	Coast	9.3288298	9.6256304	23.4085007	1,119.59	29.3369999	-11.7832003	41.1202011	22.3216991	-5.5810399	22.3216991	-5.5810399	959.4359741	106.5419998	51.4533005	24.7866993	298.3429871	172.4929962	298.3429871	172.4929962	29	-14	14	20	-12	8	NA	NA	NA	NA	NA	NA	NA	NA	NA	NA	NA	NA	NA	NA	NA	NA	NA	NA	NA	NA
Nitellopsis obtusa	-84.9876047	42.3637523	Coast	9.4535103	9.7944603	23.9202003	1,117.23	29.1163006	-11.8301001	40.9463005	22.4459	-5.36272	22.4459	-5.36272	969.9470215	109.1579971	53.1879997	24.6508007	307.5	176.3630066	307.5	176.3630066	32	-17	15	20	-17	6	NA	NA	NA	NA	NA	NA	NA	NA	NA	NA	NA	NA	NA	NA	NA	NA	NA	NA	NA	NA
Nitellopsis obtusa	-86.0504695	42.3762541	Coast	9.3288298	9.6256304	23.4085007	1,119.59	29.3369999	-11.7832003	41.1202011	22.3216991	-5.5810399	22.3216991	-5.5810399	959.4359741	106.5419998	51.4533005	24.7866993	298.3429871	172.4929962	298.3429871	172.4929962	29	-9	14	22	-15	8	NA	NA	NA	NA	NA	NA	NA	NA	NA	NA	NA	NA	NA	NA	NA	NA	NA	NA	NA	NA
Nitellopsis obtusa	-86.0504695	42.3762541	Coast	9.3288298	9.6256304	23.4085007	1,119.59	29.3369999	-11.7832003	41.1202011	22.3216991	-5.5810399	22.3216991	-5.5810399	959.4359741	106.5419998	51.4533005	24.7866993	298.3429871	172.4929962	298.3429871	172.4929962	29	-9	14	22	-15	8	NA	NA	NA	NA	NA	NA	NA	NA	NA	NA	NA	NA	NA	NA	NA	NA	NA	NA	NA	NA
Nitellopsis obtusa	-84.34719086	42.39075504	Coast	9.5267096	9.7992201	24.1028996	1,110.18	29.0004005	-11.6554003	40.6557999	22.4428005	-5.1846099	22.4428005	-5.1846099	967.1680298	109.4940033	53.5852013	24.573	309.3779907	176.8890076	309.3779907	176.8890076	30	-15	13	21	-18	6	NA	NA	NA	NA	NA	NA	NA	NA	NA	NA	NA	NA	NA	NA	NA	NA	NA	NA	NA	NA
Nitellopsis obtusa	-84.34719086	42.39075504	Coast	9.5267096	9.7992201	24.1028996	1,110.18	29.0004005	-11.6554003	40.6557999	22.4428005	-5.1846099	22.4428005	-5.1846099	967.1680298	109.4940033	53.5852013	24.573	309.3779907	176.8890076	309.3779907	176.8890076	30	-15	13	21	-18	6	NA	NA	NA	NA	NA	NA	NA	NA	NA	NA	NA	NA	NA	NA	NA	NA	NA	NA	NA	NA
Nitellopsis obtusa	-84.0074882	42.3933715	Coast	9.5474396	9.7738304	24.3320007	1,092.97	28.8390007	-11.3297005	40.1687012	22.2646999	-4.94171	22.2646999	-4.94171	966.3880005	110.3860016	54.0023994	24.6205997	311.7529907	177.6970062	311.7529907	177.6970062	29	-13	13	22	-17	7	NA	NA	NA	NA	NA	NA	NA	NA	NA	NA	NA	NA	NA	NA	NA	NA	NA	NA	NA	NA
Nitellopsis obtusa	-84.007488	42.393372	Coast	9.5474396	9.7738304	24.3320007	1,092.97	28.8390007	-11.3297005	40.1687012	22.2646999	-4.94171	22.2646999	-4.94171	966.3880005	110.3860016	54.0023994	24.6205997	311.7529907	177.6970062	311.7529907	177.6970062	29	-13	13	22	-17	7	NA	NA	NA	NA	NA	NA	NA	NA	NA	NA	NA	NA	NA	NA	NA	NA	NA	NA	NA	NA
Nitellopsis obtusa	-83.7059646	42.4145628	Coast	9.46387	9.8193903	24.7126999	1,069.42	28.7091999	-11.0249996	39.7341995	21.8957005	-4.73982	21.8957005	-4.73982	966.5280151	109.8840027	55.2378998	24.0797997	311.7919922	180.1029968	311.7919922	180.1029968	30	-13	14	20	-21	6	NA	NA	NA	NA	NA	NA	NA	NA	NA	NA	NA	NA	NA	NA	NA	NA	NA	NA	NA	NA
Nitellopsis obtusa	-83.7059646	42.4145628	Coast	9.46387	9.8193903	24.7126999	1,069.42	28.7091999	-11.0249996	39.7341995	21.8957005	-4.73982	21.8957005	-4.73982	966.5280151	109.8840027	55.2378998	24.0797997	311.7919922	180.1029968	311.7919922	180.1029968	30	-13	14	20	-21	6	NA	NA	NA	NA	NA	NA	NA	NA	NA	NA	NA	NA	NA	NA	NA	NA	NA	NA	NA	NA
Nitellopsis obtusa	-84.0709168	42.4187168	Coast	9.5474396	9.7738304	24.3320007	1,092.97	28.8390007	-11.3297005	40.1687012	22.2646999	-4.94171	22.2646999	-4.94171	966.3880005	110.3860016	54.0023994	24.6205997	311.7529907	177.6970062	311.7529907	177.6970062	30	-13	14	22	-17	6	NA	NA	NA	NA	NA	NA	NA	NA	NA	NA	NA	NA	NA	NA	NA	NA	NA	NA	NA	NA
Nitellopsis obtusa	-83.9598732	42.420267	Coast	9.5474396	9.7738304	24.3320007	1,092.97	28.8390007	-11.3297005	40.1687012	22.2646999	-4.94171	22.2646999	-4.94171	966.3880005	110.3860016	54.0023994	24.6205997	311.7529907	177.6970062	311.7529907	177.6970062	28	-13	13	22	-20	6	NA	NA	NA	NA	NA	NA	NA	NA	NA	NA	NA	NA	NA	NA	NA	NA	NA	NA	NA	NA
Nitellopsis obtusa	-83.9135452	42.4214896	Coast	9.5474396	9.7738304	24.3320007	1,092.97	28.8390007	-11.3297005	40.1687012	22.2646999	-4.94171	22.2646999	-4.94171	966.3880005	110.3860016	54.0023994	24.6205997	311.7529907	177.6970062	311.7529907	177.6970062	29	-12	13	23	-18	8	NA	NA	NA	NA	NA	NA	NA	NA	NA	NA	NA	NA	NA	NA	NA	NA	NA	NA	NA	NA
Nitellopsis obtusa	-83.892355	42.4252595	Coast	9.5474396	9.7738304	24.3320007	1,092.97	28.8390007	-11.3297005	40.1687012	22.2646999	-4.94171	22.2646999	-4.94171	966.3880005	110.3860016	54.0023994	24.6205997	311.7529907	177.6970062	311.7529907	177.6970062	29	-13	13	23	-19	8	NA	NA	NA	NA	NA	NA	NA	NA	NA	NA	NA	NA	NA	NA	NA	NA	NA	NA	NA	NA
Nitellopsis obtusa	-83.892355	42.4252595	Coast	9.5474396	9.7738304	24.3320007	1,092.97	28.8390007	-11.3297005	40.1687012	22.2646999	-4.94171	22.2646999	-4.94171	966.3880005	110.3860016	54.0023994	24.6205997	311.7529907	177.6970062	311.7529907	177.6970062	29	-13	13	23	-19	8	NA	NA	NA	NA	NA	NA	NA	NA	NA	NA	NA	NA	NA	NA	NA	NA	NA	NA	NA	NA
Nitellopsis obtusa	-83.75444	42.42762	Coast	9.5474396	9.7738304	24.3320007	1,092.97	28.8390007	-11.3297005	40.1687012	22.2646999	-4.94171	22.2646999	-4.94171	966.3880005	110.3860016	54.0023994	24.6205997	311.7529907	177.6970062	311.7529907	177.6970062	33	-12	15	23	-19	8	NA	NA	NA	NA	NA	NA	NA	NA	NA	NA	NA	NA	NA	NA	NA	NA	NA	NA	NA	NA
Nitellopsis obtusa	-83.75257874	42.42835236	Coast	9.5474396	9.7738304	24.3320007	1,092.97	28.8390007	-11.3297005	40.1687012	22.2646999	-4.94171	22.2646999	-4.94171	966.3880005	110.3860016	54.0023994	24.6205997	311.7529907	177.6970062	311.7529907	177.6970062	33	-12	15	23	-19	8	NA	NA	NA	NA	NA	NA	NA	NA	NA	NA	NA	NA	NA	NA	NA	NA	NA	NA	NA	NA
Nitellopsis obtusa	-83.99040341	42.42915852	Coast	9.5474396	9.7738304	24.3320007	1,092.97	28.8390007	-11.3297005	40.1687012	22.2646999	-4.94171	22.2646999	-4.94171	966.3880005	110.3860016	54.0023994	24.6205997	311.7529907	177.6970062	311.7529907	177.6970062	29	-12	14	22	-18	7	NA	NA	NA	NA	NA	NA	NA	NA	NA	NA	NA	NA	NA	NA	NA	NA	NA	NA	NA	NA
Nitellopsis obtusa	-83.99040341	42.42915852	Coast	9.5474396	9.7738304	24.3320007	1,092.97	28.8390007	-11.3297005	40.1687012	22.2646999	-4.94171	22.2646999	-4.94171	966.3880005	110.3860016	54.0023994	24.6205997	311.7529907	177.6970062	311.7529907	177.6970062	29	-12	14	22	-18	7	NA	NA	NA	NA	NA	NA	NA	NA	NA	NA	NA	NA	NA	NA	NA	NA	NA	NA	NA	NA
Nitellopsis obtusa	-83.74950886	42.43200932	Coast	9.5474396	9.7738304	24.3320007	1,092.97	28.8390007	-11.3297005	40.1687012	22.2646999	-4.94171	22.2646999	-4.94171	966.3880005	110.3860016	54.0023994	24.6205997	311.7529907	177.6970062	311.7529907	177.6970062	31	-12	14	23	-17	8	NA	NA	NA	NA	NA	NA	NA	NA	NA	NA	NA	NA	NA	NA	NA	NA	NA	NA	NA	NA
Nitellopsis obtusa	-77.09955	42.43243	Coast	8.3298998	11.2786999	29.2856998	993.8759766	27.1338997	-11.3787003	38.5125999	20.0191994	9.5079002	20.0191994	-4.7155299	1,051.94	109.5090027	68.0635986	17.4547005	317.8729858	222.0970001	317.8729858	225.1109924	30	-9	13	21	-17	7	NA	NA	NA	NA	NA	NA	NA	NA	NA	NA	NA	NA	NA	NA	NA	NA	NA	NA	NA	NA
Nitellopsis obtusa	-83.8873875	42.4332574	Coast	9.5474396	9.7738304	24.3320007	1,092.97	28.8390007	-11.3297005	40.1687012	22.2646999	-4.94171	22.2646999	-4.94171	966.3880005	110.3860016	54.0023994	24.6205997	311.7529907	177.6970062	311.7529907	177.6970062	29	-13	13	23	-19	8	NA	NA	NA	NA	NA	NA	NA	NA	NA	NA	NA	NA	NA	NA	NA	NA	NA	NA	NA	NA
Nitellopsis obtusa	-83.87712	42.4336274	Coast	9.5474396	9.7738304	24.3320007	1,092.97	28.8390007	-11.3297005	40.1687012	22.2646999	-4.94171	22.2646999	-4.94171	966.3880005	110.3860016	54.0023994	24.6205997	311.7529907	177.6970062	311.7529907	177.6970062	30	-13	14	22	-20	7	NA	NA	NA	NA	NA	NA	NA	NA	NA	NA	NA	NA	NA	NA	NA	NA	NA	NA	NA	NA
Nitellopsis obtusa	-83.87712	42.4336274	Coast	9.5474396	9.7738304	24.3320007	1,092.97	28.8390007	-11.3297005	40.1687012	22.2646999	-4.94171	22.2646999	-4.94171	966.3880005	110.3860016	54.0023994	24.6205997	311.7529907	177.6970062	311.7529907	177.6970062	30	-13	14	22	-20	7	NA	NA	NA	NA	NA	NA	NA	NA	NA	NA	NA	NA	NA	NA	NA	NA	NA	NA	NA	NA
Nitellopsis obtusa	-83.8380216	42.4480532	Coast	9.5474396	9.7738304	24.3320007	1,092.97	28.8390007	-11.3297005	40.1687012	22.2646999	-4.94171	22.2646999	-4.94171	966.3880005	110.3860016	54.0023994	24.6205997	311.7529907	177.6970062	311.7529907	177.6970062	30	-13	13	22	-18	7	NA	NA	NA	NA	NA	NA	NA	NA	NA	NA	NA	NA	NA	NA	NA	NA	NA	NA	NA	NA
Nitellopsis obtusa	-83.8380216	42.4480532	Coast	9.5474396	9.7738304	24.3320007	1,092.97	28.8390007	-11.3297005	40.1687012	22.2646999	-4.94171	22.2646999	-4.94171	966.3880005	110.3860016	54.0023994	24.6205997	311.7529907	177.6970062	311.7529907	177.6970062	30	-13	13	22	-18	7	NA	NA	NA	NA	NA	NA	NA	NA	NA	NA	NA	NA	NA	NA	NA	NA	NA	NA	NA	NA
Nitellopsis obtusa	-83.883082	42.4724873	Coast	9.1317101	9.8334999	23.7457008	1,132.79	28.8640995	-12.5476999	41.4117012	22.2723007	-5.9242401	22.2723007	-5.9242401	946.197998	107.0199966	52.0349007	24.1807995	302.4140015	173.1340027	302.4140015	173.1340027	31	-13	14	21	-21	7	NA	NA	NA	NA	NA	NA	NA	NA	NA	NA	NA	NA	NA	NA	NA	NA	NA	NA	NA	NA
Nitellopsis obtusa	-83.883082	42.4724873	Coast	9.1317101	9.8334999	23.7457008	1,132.79	28.8640995	-12.5476999	41.4117012	22.2723007	-5.9242401	22.2723007	-5.9242401	946.197998	107.0199966	52.0349007	24.1807995	302.4140015	173.1340027	302.4140015	173.1340027	31	-13	14	21	-21	7	NA	NA	NA	NA	NA	NA	NA	NA	NA	NA	NA	NA	NA	NA	NA	NA	NA	NA	NA	NA
Nitellopsis obtusa	-85.389824	42.4817513	Coast	8.8526001	9.8847103	23.5121002	1,146.34	29.0923004	-12.9485998	42.0409012	22.1308002	-6.4335699	22.1308002	-6.4335699	950.8920288	105.1620026	50.8036995	24.4272003	295.6570129	170.8840027	295.6570129	170.8840027	30	-14	14	21	-17	6	NA	NA	NA	NA	NA	NA	NA	NA	NA	NA	NA	NA	NA	NA	NA	NA	NA	NA	NA	NA
Nitellopsis obtusa	-85.389824	42.4817513	Coast	8.8526001	9.8847103	23.5121002	1,146.34	29.0923004	-12.9485998	42.0409012	22.1308002	-6.4335699	22.1308002	-6.4335699	950.8920288	105.1620026	50.8036995	24.4272003	295.6570129	170.8840027	295.6570129	170.8840027	30	-14	14	21	-17	6	NA	NA	NA	NA	NA	NA	NA	NA	NA	NA	NA	NA	NA	NA	NA	NA	NA	NA	NA	NA
Nitellopsis obtusa	-85.4385066	42.48334912	Coast	8.8526001	9.8847103	23.5121002	1,146.34	29.0923004	-12.9485998	42.0409012	22.1308002	-6.4335699	22.1308002	-6.4335699	950.8920288	105.1620026	50.8036995	24.4272003	295.6570129	170.8840027	295.6570129	170.8840027	31	-15	13	22	-19	8	NA	NA	NA	NA	NA	NA	NA	NA	NA	NA	NA	NA	NA	NA	NA	NA	NA	NA	NA	NA
Nitellopsis obtusa	-85.3846611	42.4913412	Coast	8.8526001	9.8847103	23.5121002	1,146.34	29.0923004	-12.9485998	42.0409012	22.1308002	-6.4335699	22.1308002	-6.4335699	950.8920288	105.1620026	50.8036995	24.4272003	295.6570129	170.8840027	295.6570129	170.8840027	30	-14	14	21	-18	7	NA	NA	NA	NA	NA	NA	NA	NA	NA	NA	NA	NA	NA	NA	NA	NA	NA	NA	NA	NA
Nitellopsis obtusa	-83.6618042	42.52382278	Coast	9.0148602	9.8477697	24.0853996	1,106.30	28.6863995	-12.2004004	40.8869019	21.8264999	-5.7232499	21.8264999	-5.7232499	947.5130005	107.2070007	53.0065994	23.8610001	303.5069885	175.2250061	303.5069885	175.2250061	30	-14	14	22	-17	6	NA	NA	NA	NA	NA	NA	NA	NA	NA	NA	NA	NA	NA	NA	NA	NA	NA	NA	NA	NA
Nitellopsis obtusa	-83.48004341	42.52696196	Coast	9.0148602	9.8477697	24.0853996	1,106.30	28.6863995	-12.2004004	40.8869019	21.8264999	-5.7232499	21.8264999	-5.7232499	947.5130005	107.2070007	53.0065994	23.8610001	303.5069885	175.2250061	303.5069885	175.2250061	34	-12	16	23	-16	8	NA	NA	NA	NA	NA	NA	NA	NA	NA	NA	NA	NA	NA	NA	NA	NA	NA	NA	NA	NA
Nitellopsis obtusa	-83.48004341	42.52696196	Coast	9.0148602	9.8477697	24.0853996	1,106.30	28.6863995	-12.2004004	40.8869019	21.8264999	-5.7232499	21.8264999	-5.7232499	947.5130005	107.2070007	53.0065994	23.8610001	303.5069885	175.2250061	303.5069885	175.2250061	34	-12	16	23	-16	8	NA	NA	NA	NA	NA	NA	NA	NA	NA	NA	NA	NA	NA	NA	NA	NA	NA	NA	NA	NA
Nitellopsis obtusa	-83.646813	42.5280767	Coast	9.0148602	9.8477697	24.0853996	1,106.30	28.6863995	-12.2004004	40.8869019	21.8264999	-5.7232499	21.8264999	-5.7232499	947.5130005	107.2070007	53.0065994	23.8610001	303.5069885	175.2250061	303.5069885	175.2250061	29	-14	13	24	-17	7	NA	NA	NA	NA	NA	NA	NA	NA	NA	NA	NA	NA	NA	NA	NA	NA	NA	NA	NA	NA
Nitellopsis obtusa	-83.646813	42.528077	Coast	9.0148602	9.8477697	24.0853996	1,106.30	28.6863995	-12.2004004	40.8869019	21.8264999	-5.7232499	21.8264999	-5.7232499	947.5130005	107.2070007	53.0065994	23.8610001	303.5069885	175.2250061	303.5069885	175.2250061	29	-14	13	24	-17	7	NA	NA	NA	NA	NA	NA	NA	NA	NA	NA	NA	NA	NA	NA	NA	NA	NA	NA	NA	NA
Nitellopsis obtusa	-82.784729	42.532844	Coast	8.9758997	9.8351097	24.2849007	1,088.09	28.5221996	-11.9766998	40.4989014	21.5657005	-5.53929	21.5657005	-5.53929	949.7800293	107.1439972	54.1796989	23.2597008	303.4790039	178.1660004	303.4790039	178.1660004	24	-10	10	24	-15	9	NA	NA	NA	NA	NA	NA	NA	NA	NA	NA	NA	NA	NA	NA	NA	NA	NA	NA	NA	NA
Nitellopsis obtusa	-76.54974	42.53577	Coast	7.8715	10.9174004	27.8628998	1,018.46	26.8031006	-12.3795996	39.1827011	19.8204002	-5.5128598	19.8204002	-5.5128598	1,060.86	111.8219986	69.6607971	17.5769997	320.5740051	224.5639954	320.5740051	224.5639954	26	-4	12	21	-16	6	NA	NA	NA	NA	NA	NA	NA	NA	NA	NA	NA	NA	NA	NA	NA	NA	NA	NA	NA	NA
Nitellopsis obtusa	-82.737186	42.544066	Coast	8.9758997	9.8351097	24.2849007	1,088.09	28.5221996	-11.9766998	40.4989014	21.5657005	-5.53929	21.5657005	-5.53929	949.7800293	107.1439972	54.1796989	23.2597008	303.4790039	178.1660004	303.4790039	178.1660004	22	-10	9	24	-15	8	NA	NA	NA	NA	NA	NA	NA	NA	NA	NA	NA	NA	NA	NA	NA	NA	NA	NA	NA	NA
Nitellopsis obtusa	-88.166992	42.54924	Coast	9.0796404	9.4128304	22.5769005	1,125.49	29.9431992	-11.7491999	41.6924019	22.0870991	-6.05088	22.0870991	-6.05088	878.7650146	100.7669983	43.212101	27.2691002	272.3590088	149.8600006	272.3590088	149.8600006	33	-18	15	22	-19	5	NA	NA	NA	NA	NA	NA	NA	NA	NA	NA	NA	NA	NA	NA	NA	NA	NA	NA	NA	NA
Nitellopsis obtusa	-83.49019289	42.55331739	Coast	9.0148602	9.8477697	24.0853996	1,106.30	28.6863995	-12.2004004	40.8869019	21.8264999	-5.7232499	21.8264999	-5.7232499	947.5130005	107.2070007	53.0065994	23.8610001	303.5069885	175.2250061	303.5069885	175.2250061	32	-13	15	23	-18	7	NA	NA	NA	NA	NA	NA	NA	NA	NA	NA	NA	NA	NA	NA	NA	NA	NA	NA	NA	NA
Nitellopsis obtusa	-83.49019289	42.55331739	Coast	9.0148602	9.8477697	24.0853996	1,106.30	28.6863995	-12.2004004	40.8869019	21.8264999	-5.7232499	21.8264999	-5.7232499	947.5130005	107.2070007	53.0065994	23.8610001	303.5069885	175.2250061	303.5069885	175.2250061	32	-13	15	23	-18	7	NA	NA	NA	NA	NA	NA	NA	NA	NA	NA	NA	NA	NA	NA	NA	NA	NA	NA	NA	NA
Nitellopsis obtusa	-83.787621	42.5577811	Coast	9.1317101	9.8334999	23.7457008	1,132.79	28.8640995	-12.5476999	41.4117012	22.2723007	-5.9242401	22.2723007	-5.9242401	946.197998	107.0199966	52.0349007	24.1807995	302.4140015	173.1340027	302.4140015	173.1340027	32	-14	16	23	-20	7	NA	NA	NA	NA	NA	NA	NA	NA	NA	NA	NA	NA	NA	NA	NA	NA	NA	NA	NA	NA
Nitellopsis obtusa	-83.2984233	42.5628478	Coast	9.0148602	9.8477697	24.0853996	1,106.30	28.6863995	-12.2004004	40.8869019	21.8264999	-5.7232499	21.8264999	-5.7232499	947.5130005	107.2070007	53.0065994	23.8610001	303.5069885	175.2250061	303.5069885	175.2250061	33	-13	16	23	-16	7	NA	NA	NA	NA	NA	NA	NA	NA	NA	NA	NA	NA	NA	NA	NA	NA	NA	NA	NA	NA
Nitellopsis obtusa	-83.2984233	42.5628478	Coast	9.0148602	9.8477697	24.0853996	1,106.30	28.6863995	-12.2004004	40.8869019	21.8264999	-5.7232499	21.8264999	-5.7232499	947.5130005	107.2070007	53.0065994	23.8610001	303.5069885	175.2250061	303.5069885	175.2250061	33	-13	16	23	-16	7	NA	NA	NA	NA	NA	NA	NA	NA	NA	NA	NA	NA	NA	NA	NA	NA	NA	NA	NA	NA
Nitellopsis obtusa	-82.7268447	42.56799	Coast	8.8574104	9.7698698	24.3691998	1,071.68	28.2294006	-11.8617001	40.0909996	21.2472992	-5.4549599	21.2472992	-5.4549599	959.5889893	107.5770035	55.9309998	22.5513992	305.1950073	182.8329926	305.1950073	182.8329926	24	-10	10	24	-15	8	NA	NA	NA	NA	NA	NA	NA	NA	NA	NA	NA	NA	NA	NA	NA	NA	NA	NA	NA	NA
Nitellopsis obtusa	-85.7935714	42.5682472	Coast	8.7214403	9.74263	23.1893997	1,142.38	29.1839008	-12.8292999	42.0131989	21.9363003	-6.5493898	21.9363003	-6.5493898	939.8660278	103.5370026	49.6908989	24.5601997	289.2539978	168.0299988	289.2539978	168.0299988	30	-10	15	21	-19	8	NA	NA	NA	NA	NA	NA	NA	NA	NA	NA	NA	NA	NA	NA	NA	NA	NA	NA	NA	NA
Nitellopsis obtusa	-83.3882869	42.5769178	Coast	9.0148602	9.8477697	24.0853996	1,106.30	28.6863995	-12.2004004	40.8869019	21.8264999	-5.7232499	21.8264999	-5.7232499	947.5130005	107.2070007	53.0065994	23.8610001	303.5069885	175.2250061	303.5069885	175.2250061	31	-13	14	24	-19	8	NA	NA	NA	NA	NA	NA	NA	NA	NA	NA	NA	NA	NA	NA	NA	NA	NA	NA	NA	NA
Nitellopsis obtusa	-83.3882869	42.5769178	Coast	9.0148602	9.8477697	24.0853996	1,106.30	28.6863995	-12.2004004	40.8869019	21.8264999	-5.7232499	21.8264999	-5.7232499	947.5130005	107.2070007	53.0065994	23.8610001	303.5069885	175.2250061	303.5069885	175.2250061	31	-13	14	24	-19	8	NA	NA	NA	NA	NA	NA	NA	NA	NA	NA	NA	NA	NA	NA	NA	NA	NA	NA	NA	NA
Nitellopsis obtusa	-83.5090195	42.5807758	Coast	9.0148602	9.8477697	24.0853996	1,106.30	28.6863995	-12.2004004	40.8869019	21.8264999	-5.7232499	21.8264999	-5.7232499	947.5130005	107.2070007	53.0065994	23.8610001	303.5069885	175.2250061	303.5069885	175.2250061	30	-13	15	22	-17	6	NA	NA	NA	NA	NA	NA	NA	NA	NA	NA	NA	NA	NA	NA	NA	NA	NA	NA	NA	NA
Nitellopsis obtusa	-83.848627	42.5830459	Coast	9.1317101	9.8334999	23.7457008	1,132.79	28.8640995	-12.5476999	41.4117012	22.2723007	-5.9242401	22.2723007	-5.9242401	946.197998	107.0199966	52.0349007	24.1807995	302.4140015	173.1340027	302.4140015	173.1340027	32	-13	14	22	-19	6	NA	NA	NA	NA	NA	NA	NA	NA	NA	NA	NA	NA	NA	NA	NA	NA	NA	NA	NA	NA
Nitellopsis obtusa	-83.848627	42.5830459	Coast	9.1317101	9.8334999	23.7457008	1,132.79	28.8640995	-12.5476999	41.4117012	22.2723007	-5.9242401	22.2723007	-5.9242401	946.197998	107.0199966	52.0349007	24.1807995	302.4140015	173.1340027	302.4140015	173.1340027	32	-13	14	22	-19	6	NA	NA	NA	NA	NA	NA	NA	NA	NA	NA	NA	NA	NA	NA	NA	NA	NA	NA	NA	NA
Nitellopsis obtusa	-83.463021	42.583649	Coast	9.0148602	9.8477697	24.0853996	1,106.30	28.6863995	-12.2004004	40.8869019	21.8264999	-5.7232499	21.8264999	-5.7232499	947.5130005	107.2070007	53.0065994	23.8610001	303.5069885	175.2250061	303.5069885	175.2250061	31	-13	15	22	-19	6	NA	NA	NA	NA	NA	NA	NA	NA	NA	NA	NA	NA	NA	NA	NA	NA	NA	NA	NA	NA
Nitellopsis obtusa	-83.3168071	42.5855747	Coast	9.0148602	9.8477697	24.0853996	1,106.30	28.6863995	-12.2004004	40.8869019	21.8264999	-5.7232499	21.8264999	-5.7232499	947.5130005	107.2070007	53.0065994	23.8610001	303.5069885	175.2250061	303.5069885	175.2250061	31	-14	15	24	-16	7	NA	NA	NA	NA	NA	NA	NA	NA	NA	NA	NA	NA	NA	NA	NA	NA	NA	NA	NA	NA
Nitellopsis obtusa	-83.5516545	42.5880644	Coast	9.0148602	9.8477697	24.0853996	1,106.30	28.6863995	-12.2004004	40.8869019	21.8264999	-5.7232499	21.8264999	-5.7232499	947.5130005	107.2070007	53.0065994	23.8610001	303.5069885	175.2250061	303.5069885	175.2250061	32	-13	14	22	-18	6	NA	NA	NA	NA	NA	NA	NA	NA	NA	NA	NA	NA	NA	NA	NA	NA	NA	NA	NA	NA
Nitellopsis obtusa	-83.5516545	42.5880644	Coast	9.0148602	9.8477697	24.0853996	1,106.30	28.6863995	-12.2004004	40.8869019	21.8264999	-5.7232499	21.8264999	-5.7232499	947.5130005	107.2070007	53.0065994	23.8610001	303.5069885	175.2250061	303.5069885	175.2250061	32	-13	14	22	-18	6	NA	NA	NA	NA	NA	NA	NA	NA	NA	NA	NA	NA	NA	NA	NA	NA	NA	NA	NA	NA
Nitellopsis obtusa	-83.6525	42.5922	Coast	9.0148602	9.8477697	24.0853996	1,106.30	28.6863995	-12.2004004	40.8869019	21.8264999	-5.7232499	21.8264999	-5.7232499	947.5130005	107.2070007	53.0065994	23.8610001	303.5069885	175.2250061	303.5069885	175.2250061	30	-14	14	21	-21	4	NA	NA	NA	NA	NA	NA	NA	NA	NA	NA	NA	NA	NA	NA	NA	NA	NA	NA	NA	NA
Nitellopsis obtusa	-83.6527972	42.592495	Coast	9.0148602	9.8477697	24.0853996	1,106.30	28.6863995	-12.2004004	40.8869019	21.8264999	-5.7232499	21.8264999	-5.7232499	947.5130005	107.2070007	53.0065994	23.8610001	303.5069885	175.2250061	303.5069885	175.2250061	30	-14	14	21	-21	4	NA	NA	NA	NA	NA	NA	NA	NA	NA	NA	NA	NA	NA	NA	NA	NA	NA	NA	NA	NA
Nitellopsis obtusa	-83.6527972	42.592495	Coast	9.0148602	9.8477697	24.0853996	1,106.30	28.6863995	-12.2004004	40.8869019	21.8264999	-5.7232499	21.8264999	-5.7232499	947.5130005	107.2070007	53.0065994	23.8610001	303.5069885	175.2250061	303.5069885	175.2250061	30	-14	14	21	-21	4	NA	NA	NA	NA	NA	NA	NA	NA	NA	NA	NA	NA	NA	NA	NA	NA	NA	NA	NA	NA
Nitellopsis obtusa	-83.3007633	42.5943927	Coast	9.0148602	9.8477697	24.0853996	1,106.30	28.6863995	-12.2004004	40.8869019	21.8264999	-5.7232499	21.8264999	-5.7232499	947.5130005	107.2070007	53.0065994	23.8610001	303.5069885	175.2250061	303.5069885	175.2250061	31	-13	14	24	-18	6	NA	NA	NA	NA	NA	NA	NA	NA	NA	NA	NA	NA	NA	NA	NA	NA	NA	NA	NA	NA
Nitellopsis obtusa	-83.8943419	42.6019651	Coast	9.1317101	9.8334999	23.7457008	1,132.79	28.8640995	-12.5476999	41.4117012	22.2723007	-5.9242401	22.2723007	-5.9242401	946.197998	107.0199966	52.0349007	24.1807995	302.4140015	173.1340027	302.4140015	173.1340027	32	-13	15	22	-18	6	NA	NA	NA	NA	NA	NA	NA	NA	NA	NA	NA	NA	NA	NA	NA	NA	NA	NA	NA	NA
Nitellopsis obtusa	-83.4336719	42.6063608	Coast	9.0148602	9.8477697	24.0853996	1,106.30	28.6863995	-12.2004004	40.8869019	21.8264999	-5.7232499	21.8264999	-5.7232499	947.5130005	107.2070007	53.0065994	23.8610001	303.5069885	175.2250061	303.5069885	175.2250061	32	-13	15	23	-17	7	NA	NA	NA	NA	NA	NA	NA	NA	NA	NA	NA	NA	NA	NA	NA	NA	NA	NA	NA	NA
Nitellopsis obtusa	-85.5277488	42.608323	Coast	8.8526001	9.8847103	23.5121002	1,146.34	29.0923004	-12.9485998	42.0409012	22.1308002	-6.4335699	22.1308002	-6.4335699	950.8920288	105.1620026	50.8036995	24.4272003	295.6570129	170.8840027	295.6570129	170.8840027	30	-16	13	24	-18	7	NA	NA	NA	NA	NA	NA	NA	NA	NA	NA	NA	NA	NA	NA	NA	NA	NA	NA	NA	NA
Nitellopsis obtusa	-85.5277488	42.608323	Coast	8.8526001	9.8847103	23.5121002	1,146.34	29.0923004	-12.9485998	42.0409012	22.1308002	-6.4335699	22.1308002	-6.4335699	950.8920288	105.1620026	50.8036995	24.4272003	295.6570129	170.8840027	295.6570129	170.8840027	30	-16	13	24	-18	7	NA	NA	NA	NA	NA	NA	NA	NA	NA	NA	NA	NA	NA	NA	NA	NA	NA	NA	NA	NA
Nitellopsis obtusa	-83.9142073	42.611562	Coast	9.1317101	9.8334999	23.7457008	1,132.79	28.8640995	-12.5476999	41.4117012	22.2723007	-5.9242401	22.2723007	-5.9242401	946.197998	107.0199966	52.0349007	24.1807995	302.4140015	173.1340027	302.4140015	173.1340027	34	-12	16	22	-18	7	NA	NA	NA	NA	NA	NA	NA	NA	NA	NA	NA	NA	NA	NA	NA	NA	NA	NA	NA	NA
Nitellopsis obtusa	-83.9142073	42.611562	Coast	9.1317101	9.8334999	23.7457008	1,132.79	28.8640995	-12.5476999	41.4117012	22.2723007	-5.9242401	22.2723007	-5.9242401	946.197998	107.0199966	52.0349007	24.1807995	302.4140015	173.1340027	302.4140015	173.1340027	34	-12	16	22	-18	7	NA	NA	NA	NA	NA	NA	NA	NA	NA	NA	NA	NA	NA	NA	NA	NA	NA	NA	NA	NA
Nitellopsis obtusa	-83.33902359	42.61671768	Coast	9.0148602	9.8477697	24.0853996	1,106.30	28.6863995	-12.2004004	40.8869019	21.8264999	-5.7232499	21.8264999	-5.7232499	947.5130005	107.2070007	53.0065994	23.8610001	303.5069885	175.2250061	303.5069885	175.2250061	32	-13	14	23	-16	5	NA	NA	NA	NA	NA	NA	NA	NA	NA	NA	NA	NA	NA	NA	NA	NA	NA	NA	NA	NA
Nitellopsis obtusa	-83.33902359	42.61671768	Coast	9.0148602	9.8477697	24.0853996	1,106.30	28.6863995	-12.2004004	40.8869019	21.8264999	-5.7232499	21.8264999	-5.7232499	947.5130005	107.2070007	53.0065994	23.8610001	303.5069885	175.2250061	303.5069885	175.2250061	32	-13	14	23	-16	5	NA	NA	NA	NA	NA	NA	NA	NA	NA	NA	NA	NA	NA	NA	NA	NA	NA	NA	NA	NA
Nitellopsis obtusa	-83.4716902	42.6188979	Coast	9.0148602	9.8477697	24.0853996	1,106.30	28.6863995	-12.2004004	40.8869019	21.8264999	-5.7232499	21.8264999	-5.7232499	947.5130005	107.2070007	53.0065994	23.8610001	303.5069885	175.2250061	303.5069885	175.2250061	31	-14	14	22	-20	7	NA	NA	NA	NA	NA	NA	NA	NA	NA	NA	NA	NA	NA	NA	NA	NA	NA	NA	NA	NA
Nitellopsis obtusa	-83.3455422	42.6280891	Coast	9.0148602	9.8477697	24.0853996	1,106.30	28.6863995	-12.2004004	40.8869019	21.8264999	-5.7232499	21.8264999	-5.7232499	947.5130005	107.2070007	53.0065994	23.8610001	303.5069885	175.2250061	303.5069885	175.2250061	34	-13	15	22	-17	5	NA	NA	NA	NA	NA	NA	NA	NA	NA	NA	NA	NA	NA	NA	NA	NA	NA	NA	NA	NA
Nitellopsis obtusa	-83.3455422	42.6280891	Coast	9.0148602	9.8477697	24.0853996	1,106.30	28.6863995	-12.2004004	40.8869019	21.8264999	-5.7232499	21.8264999	-5.7232499	947.5130005	107.2070007	53.0065994	23.8610001	303.5069885	175.2250061	303.5069885	175.2250061	34	-13	15	22	-17	5	NA	NA	NA	NA	NA	NA	NA	NA	NA	NA	NA	NA	NA	NA	NA	NA	NA	NA	NA	NA
Nitellopsis obtusa	-83.4810246	42.6304001	Coast	9.0148602	9.8477697	24.0853996	1,106.30	28.6863995	-12.2004004	40.8869019	21.8264999	-5.7232499	21.8264999	-5.7232499	947.5130005	107.2070007	53.0065994	23.8610001	303.5069885	175.2250061	303.5069885	175.2250061	31	-14	14	21	-20	7	NA	NA	NA	NA	NA	NA	NA	NA	NA	NA	NA	NA	NA	NA	NA	NA	NA	NA	NA	NA
Nitellopsis obtusa	-83.4810246	42.6304001	Coast	9.0148602	9.8477697	24.0853996	1,106.30	28.6863995	-12.2004004	40.8869019	21.8264999	-5.7232499	21.8264999	-5.7232499	947.5130005	107.2070007	53.0065994	23.8610001	303.5069885	175.2250061	303.5069885	175.2250061	31	-14	14	21	-20	7	NA	NA	NA	NA	NA	NA	NA	NA	NA	NA	NA	NA	NA	NA	NA	NA	NA	NA	NA	NA
Nitellopsis obtusa	-85.5193802	42.6379261	Coast	8.8526001	9.8847103	23.5121002	1,146.34	29.0923004	-12.9485998	42.0409012	22.1308002	-6.4335699	22.1308002	-6.4335699	950.8920288	105.1620026	50.8036995	24.4272003	295.6570129	170.8840027	295.6570129	170.8840027	31	-15	15	21	-13	7	NA	NA	NA	NA	NA	NA	NA	NA	NA	NA	NA	NA	NA	NA	NA	NA	NA	NA	NA	NA
Nitellopsis obtusa	-83.5090195	42.6417402	Coast	9.0148602	9.8477697	24.0853996	1,106.30	28.6863995	-12.2004004	40.8869019	21.8264999	-5.7232499	21.8264999	-5.7232499	947.5130005	107.2070007	53.0065994	23.8610001	303.5069885	175.2250061	303.5069885	175.2250061	32	-13	14	22	-18	5	NA	NA	NA	NA	NA	NA	NA	NA	NA	NA	NA	NA	NA	NA	NA	NA	NA	NA	NA	NA
Nitellopsis obtusa	-85.50361991	42.64767552	Coast	8.8526001	9.8847103	23.5121002	1,146.34	29.0923004	-12.9485998	42.0409012	22.1308002	-6.4335699	22.1308002	-6.4335699	950.8920288	105.1620026	50.8036995	24.4272003	295.6570129	170.8840027	295.6570129	170.8840027	29	-14	13	21	-14	7	NA	NA	NA	NA	NA	NA	NA	NA	NA	NA	NA	NA	NA	NA	NA	NA	NA	NA	NA	NA
Nitellopsis obtusa	-77.05766	42.65808	Coast	7.9835601	10.5860004	27.1709995	1,020.63	26.7968998	-12.1639004	38.9608002	19.9227009	-5.4668598	19.9227009	-5.4668598	1,046.81	110.8209991	67.9332962	17.8962002	318.5440063	220.0500031	318.5440063	220.0500031	31	-10	13	20	-15	6	NA	NA	NA	NA	NA	NA	NA	NA	NA	NA	NA	NA	NA	NA	NA	NA	NA	NA	NA	NA
Nitellopsis obtusa	-83.4510164	42.6646293	Coast	9.0148602	9.8477697	24.0853996	1,106.30	28.6863995	-12.2004004	40.8869019	21.8264999	-5.7232499	21.8264999	-5.7232499	947.5130005	107.2070007	53.0065994	23.8610001	303.5069885	175.2250061	303.5069885	175.2250061	33	-14	14	23	-17	7	NA	NA	NA	NA	NA	NA	NA	NA	NA	NA	NA	NA	NA	NA	NA	NA	NA	NA	NA	NA
Nitellopsis obtusa	-83.564468	42.669231	Coast	9.0148602	9.8477697	24.0853996	1,106.30	28.6863995	-12.2004004	40.8869019	21.8264999	-5.7232499	21.8264999	-5.7232499	947.5130005	107.2070007	53.0065994	23.8610001	303.5069885	175.2250061	303.5069885	175.2250061	31	-14	14	23	-20	7	NA	NA	NA	NA	NA	NA	NA	NA	NA	NA	NA	NA	NA	NA	NA	NA	NA	NA	NA	NA
Nitellopsis obtusa	-83.352891	42.6693245	Coast	9.0148602	9.8477697	24.0853996	1,106.30	28.6863995	-12.2004004	40.8869019	21.8264999	-5.7232499	21.8264999	-5.7232499	947.5130005	107.2070007	53.0065994	23.8610001	303.5069885	175.2250061	303.5069885	175.2250061	33	-13	15	23	-18	8	NA	NA	NA	NA	NA	NA	NA	NA	NA	NA	NA	NA	NA	NA	NA	NA	NA	NA	NA	NA
Nitellopsis obtusa	-85.3323593	42.6719758	Coast	8.8526001	9.8847103	23.5121002	1,146.34	29.0923004	-12.9485998	42.0409012	22.1308002	-6.4335699	22.1308002	-6.4335699	950.8920288	105.1620026	50.8036995	24.4272003	295.6570129	170.8840027	295.6570129	170.8840027	32	-13	14	21	-19	6	NA	NA	NA	NA	NA	NA	NA	NA	NA	NA	NA	NA	NA	NA	NA	NA	NA	NA	NA	NA
Nitellopsis obtusa	-85.3323593	42.6719758	Coast	8.8526001	9.8847103	23.5121002	1,146.34	29.0923004	-12.9485998	42.0409012	22.1308002	-6.4335699	22.1308002	-6.4335699	950.8920288	105.1620026	50.8036995	24.4272003	295.6570129	170.8840027	295.6570129	170.8840027	32	-13	14	21	-19	6	NA	NA	NA	NA	NA	NA	NA	NA	NA	NA	NA	NA	NA	NA	NA	NA	NA	NA	NA	NA
Nitellopsis obtusa	-83.5902676	42.6743375	Coast	9.0148602	9.8477697	24.0853996	1,106.30	28.6863995	-12.2004004	40.8869019	21.8264999	-5.7232499	21.8264999	-5.7232499	947.5130005	107.2070007	53.0065994	23.8610001	303.5069885	175.2250061	303.5069885	175.2250061	32	-14	15	22	-18	7	NA	NA	NA	NA	NA	NA	NA	NA	NA	NA	NA	NA	NA	NA	NA	NA	NA	NA	NA	NA
Nitellopsis obtusa	-83.64056826	42.67483186	Coast	9.0148602	9.8477697	24.0853996	1,106.30	28.6863995	-12.2004004	40.8869019	21.8264999	-5.7232499	21.8264999	-5.7232499	947.5130005	107.2070007	53.0065994	23.8610001	303.5069885	175.2250061	303.5069885	175.2250061	30	-15	14	21	-18	5	NA	NA	NA	NA	NA	NA	NA	NA	NA	NA	NA	NA	NA	NA	NA	NA	NA	NA	NA	NA
Nitellopsis obtusa	-83.64056826	42.67483186	Coast	9.0148602	9.8477697	24.0853996	1,106.30	28.6863995	-12.2004004	40.8869019	21.8264999	-5.7232499	21.8264999	-5.7232499	947.5130005	107.2070007	53.0065994	23.8610001	303.5069885	175.2250061	303.5069885	175.2250061	30	-15	14	21	-18	5	NA	NA	NA	NA	NA	NA	NA	NA	NA	NA	NA	NA	NA	NA	NA	NA	NA	NA	NA	NA
Nitellopsis obtusa	-83.4236632	42.6758479	Coast	9.0148602	9.8477697	24.0853996	1,106.30	28.6863995	-12.2004004	40.8869019	21.8264999	-5.7232499	21.8264999	-5.7232499	947.5130005	107.2070007	53.0065994	23.8610001	303.5069885	175.2250061	303.5069885	175.2250061	32	-14	14	23	-18	7	NA	NA	NA	NA	NA	NA	NA	NA	NA	NA	NA	NA	NA	NA	NA	NA	NA	NA	NA	NA
Nitellopsis obtusa	-83.423663	42.675848	Coast	9.0148602	9.8477697	24.0853996	1,106.30	28.6863995	-12.2004004	40.8869019	21.8264999	-5.7232499	21.8264999	-5.7232499	947.5130005	107.2070007	53.0065994	23.8610001	303.5069885	175.2250061	303.5069885	175.2250061	32	-14	14	23	-18	7	NA	NA	NA	NA	NA	NA	NA	NA	NA	NA	NA	NA	NA	NA	NA	NA	NA	NA	NA	NA
Nitellopsis obtusa	-83.358903	42.6800227	Coast	9.0148602	9.8477697	24.0853996	1,106.30	28.6863995	-12.2004004	40.8869019	21.8264999	-5.7232499	21.8264999	-5.7232499	947.5130005	107.2070007	53.0065994	23.8610001	303.5069885	175.2250061	303.5069885	175.2250061	34	-13	16	23	-21	7	NA	NA	NA	NA	NA	NA	NA	NA	NA	NA	NA	NA	NA	NA	NA	NA	NA	NA	NA	NA
Nitellopsis obtusa	-83.358903	42.6800227	Coast	9.0148602	9.8477697	24.0853996	1,106.30	28.6863995	-12.2004004	40.8869019	21.8264999	-5.7232499	21.8264999	-5.7232499	947.5130005	107.2070007	53.0065994	23.8610001	303.5069885	175.2250061	303.5069885	175.2250061	34	-13	16	23	-21	7	NA	NA	NA	NA	NA	NA	NA	NA	NA	NA	NA	NA	NA	NA	NA	NA	NA	NA	NA	NA
Nitellopsis obtusa	-76.30353	42.68068	Coast	7.8715	10.9174004	27.8628998	1,018.46	26.8031006	-12.3795996	39.1827011	19.8204002	-5.5128598	19.8204002	-5.5128598	1,060.86	111.8219986	69.6607971	17.5769997	320.5740051	224.5639954	320.5740051	224.5639954	28	-16	11	19	-20	4	NA	NA	NA	NA	NA	NA	NA	NA	NA	NA	NA	NA	NA	NA	NA	NA	NA	NA	NA	NA
Nitellopsis obtusa	-83.4049763	42.6845129	Coast	9.0148602	9.8477697	24.0853996	1,106.30	28.6863995	-12.2004004	40.8869019	21.8264999	-5.7232499	21.8264999	-5.7232499	947.5130005	107.2070007	53.0065994	23.8610001	303.5069885	175.2250061	303.5069885	175.2250061	32	-13	14	23	-18	6	NA	NA	NA	NA	NA	NA	NA	NA	NA	NA	NA	NA	NA	NA	NA	NA	NA	NA	NA	NA
Nitellopsis obtusa	-83.43397379	42.69350777	Coast	9.0148602	9.8477697	24.0853996	1,106.30	28.6863995	-12.2004004	40.8869019	21.8264999	-5.7232499	21.8264999	-5.7232499	947.5130005	107.2070007	53.0065994	23.8610001	303.5069885	175.2250061	303.5069885	175.2250061	31	-14	15	21	-17	6	NA	NA	NA	NA	NA	NA	NA	NA	NA	NA	NA	NA	NA	NA	NA	NA	NA	NA	NA	NA
Nitellopsis obtusa	-83.43397379	42.69350777	Coast	9.0148602	9.8477697	24.0853996	1,106.30	28.6863995	-12.2004004	40.8869019	21.8264999	-5.7232499	21.8264999	-5.7232499	947.5130005	107.2070007	53.0065994	23.8610001	303.5069885	175.2250061	303.5069885	175.2250061	31	-14	15	21	-17	6	NA	NA	NA	NA	NA	NA	NA	NA	NA	NA	NA	NA	NA	NA	NA	NA	NA	NA	NA	NA
Nitellopsis obtusa	-85.270307	42.6962726	Coast	8.8526001	9.8847103	23.5121002	1,146.34	29.0923004	-12.9485998	42.0409012	22.1308002	-6.4335699	22.1308002	-6.4335699	950.8920288	105.1620026	50.8036995	24.4272003	295.6570129	170.8840027	295.6570129	170.8840027	30	-14	13	21	-20	7	NA	NA	NA	NA	NA	NA	NA	NA	NA	NA	NA	NA	NA	NA	NA	NA	NA	NA	NA	NA
Nitellopsis obtusa	-83.316605	42.6986426	Coast	9.0148602	9.8477697	24.0853996	1,106.30	28.6863995	-12.2004004	40.8869019	21.8264999	-5.7232499	21.8264999	-5.7232499	947.5130005	107.2070007	53.0065994	23.8610001	303.5069885	175.2250061	303.5069885	175.2250061	31	-13	14	23	-18	7	NA	NA	NA	NA	NA	NA	NA	NA	NA	NA	NA	NA	NA	NA	NA	NA	NA	NA	NA	NA
Nitellopsis obtusa	-83.316605	42.6986426	Coast	9.0148602	9.8477697	24.0853996	1,106.30	28.6863995	-12.2004004	40.8869019	21.8264999	-5.7232499	21.8264999	-5.7232499	947.5130005	107.2070007	53.0065994	23.8610001	303.5069885	175.2250061	303.5069885	175.2250061	31	-13	14	23	-18	7	NA	NA	NA	NA	NA	NA	NA	NA	NA	NA	NA	NA	NA	NA	NA	NA	NA	NA	NA	NA
Nitellopsis obtusa	-83.42736483	42.69886975	Coast	9.0148602	9.8477697	24.0853996	1,106.30	28.6863995	-12.2004004	40.8869019	21.8264999	-5.7232499	21.8264999	-5.7232499	947.5130005	107.2070007	53.0065994	23.8610001	303.5069885	175.2250061	303.5069885	175.2250061	31	-14	14	22	-17	7	NA	NA	NA	NA	NA	NA	NA	NA	NA	NA	NA	NA	NA	NA	NA	NA	NA	NA	NA	NA
Nitellopsis obtusa	-83.3622427	42.7003004	Coast	9.0148602	9.8477697	24.0853996	1,106.30	28.6863995	-12.2004004	40.8869019	21.8264999	-5.7232499	21.8264999	-5.7232499	947.5130005	107.2070007	53.0065994	23.8610001	303.5069885	175.2250061	303.5069885	175.2250061	32	-13	14	23	-17	7	NA	NA	NA	NA	NA	NA	NA	NA	NA	NA	NA	NA	NA	NA	NA	NA	NA	NA	NA	NA
Nitellopsis obtusa	-83.3622427	42.7003004	Coast	9.0148602	9.8477697	24.0853996	1,106.30	28.6863995	-12.2004004	40.8869019	21.8264999	-5.7232499	21.8264999	-5.7232499	947.5130005	107.2070007	53.0065994	23.8610001	303.5069885	175.2250061	303.5069885	175.2250061	32	-13	14	23	-17	7	NA	NA	NA	NA	NA	NA	NA	NA	NA	NA	NA	NA	NA	NA	NA	NA	NA	NA	NA	NA
Nitellopsis obtusa	-83.4310031	42.701225	Coast	9.0148602	9.8477697	24.0853996	1,106.30	28.6863995	-12.2004004	40.8869019	21.8264999	-5.7232499	21.8264999	-5.7232499	947.5130005	107.2070007	53.0065994	23.8610001	303.5069885	175.2250061	303.5069885	175.2250061	32	-14	15	22	-17	7	NA	NA	NA	NA	NA	NA	NA	NA	NA	NA	NA	NA	NA	NA	NA	NA	NA	NA	NA	NA
Nitellopsis obtusa	-74.92248	42.70298	Coast	7.71735	12.4048004	31.1091003	1,004.45	27.3034	-12.5719004	39.8753014	19.5578995	8.8547401	19.5578995	-5.4433498	1,104.30	116.0339966	72.8554001	16.8857994	329.3389893	236.1869965	329.3389893	237.5249939	27	-14	12	19	-20	4	NA	NA	NA	NA	NA	NA	NA	NA	NA	NA	NA	NA	NA	NA	NA	NA	NA	NA	NA	NA
Nitellopsis obtusa	-83.4116508	42.7043722	Coast	9.0148602	9.8477697	24.0853996	1,106.30	28.6863995	-12.2004004	40.8869019	21.8264999	-5.7232499	21.8264999	-5.7232499	947.5130005	107.2070007	53.0065994	23.8610001	303.5069885	175.2250061	303.5069885	175.2250061	32	-13	15	23	-17	8	NA	NA	NA	NA	NA	NA	NA	NA	NA	NA	NA	NA	NA	NA	NA	NA	NA	NA	NA	NA
Nitellopsis obtusa	-76.14972	42.70702	Coast	7.7978201	11.5778999	29.3218002	1,012.15	27.0144997	-12.4708996	39.4854012	19.6961002	-5.4874501	19.6961002	-5.4874501	1,074.14	112.3190002	71.0447006	17.3525009	322.7780151	228.621994	322.7780151	228.621994	27	-15	12	19	-25	5	NA	NA	NA	NA	NA	NA	NA	NA	NA	NA	NA	NA	NA	NA	NA	NA	NA	NA	NA	NA
Nitellopsis obtusa	-83.676063	42.715025	Coast	9.0148602	9.8477697	24.0853996	1,106.30	28.6863995	-12.2004004	40.8869019	21.8264999	-5.7232499	21.8264999	-5.7232499	947.5130005	107.2070007	53.0065994	23.8610001	303.5069885	175.2250061	303.5069885	175.2250061	28	-14	13	21	-20	5	NA	NA	NA	NA	NA	NA	NA	NA	NA	NA	NA	NA	NA	NA	NA	NA	NA	NA	NA	NA
Nitellopsis obtusa	-83.6760635	42.7150253	Coast	9.0148602	9.8477697	24.0853996	1,106.30	28.6863995	-12.2004004	40.8869019	21.8264999	-5.7232499	21.8264999	-5.7232499	947.5130005	107.2070007	53.0065994	23.8610001	303.5069885	175.2250061	303.5069885	175.2250061	28	-14	13	21	-20	5	NA	NA	NA	NA	NA	NA	NA	NA	NA	NA	NA	NA	NA	NA	NA	NA	NA	NA	NA	NA
Nitellopsis obtusa	-83.52071381	42.72048187	Coast	9.0148602	9.8477697	24.0853996	1,106.30	28.6863995	-12.2004004	40.8869019	21.8264999	-5.7232499	21.8264999	-5.7232499	947.5130005	107.2070007	53.0065994	23.8610001	303.5069885	175.2250061	303.5069885	175.2250061	29	-14	13	22	-18	5	NA	NA	NA	NA	NA	NA	NA	NA	NA	NA	NA	NA	NA	NA	NA	NA	NA	NA	NA	NA
Nitellopsis obtusa	-83.5190146	42.7208449	Coast	9.0148602	9.8477697	24.0853996	1,106.30	28.6863995	-12.2004004	40.8869019	21.8264999	-5.7232499	21.8264999	-5.7232499	947.5130005	107.2070007	53.0065994	23.8610001	303.5069885	175.2250061	303.5069885	175.2250061	29	-14	13	22	-18	5	NA	NA	NA	NA	NA	NA	NA	NA	NA	NA	NA	NA	NA	NA	NA	NA	NA	NA	NA	NA
Nitellopsis obtusa	-83.519015	42.720845	Coast	9.0148602	9.8477697	24.0853996	1,106.30	28.6863995	-12.2004004	40.8869019	21.8264999	-5.7232499	21.8264999	-5.7232499	947.5130005	107.2070007	53.0065994	23.8610001	303.5069885	175.2250061	303.5069885	175.2250061	29	-14	13	22	-18	5	NA	NA	NA	NA	NA	NA	NA	NA	NA	NA	NA	NA	NA	NA	NA	NA	NA	NA	NA	NA
Nitellopsis obtusa	-83.0857948	42.7271125	Coast	8.9758997	9.8351097	24.2849007	1,088.09	28.5221996	-11.9766998	40.4989014	21.5657005	-5.53929	21.5657005	-5.53929	949.7800293	107.1439972	54.1796989	23.2597008	303.4790039	178.1660004	303.4790039	178.1660004	29	-13	14	22	-22	5	NA	NA	NA	NA	NA	NA	NA	NA	NA	NA	NA	NA	NA	NA	NA	NA	NA	NA	NA	NA
Nitellopsis obtusa	-83.0857948	42.7271125	Coast	8.9758997	9.8351097	24.2849007	1,088.09	28.5221996	-11.9766998	40.4989014	21.5657005	-5.53929	21.5657005	-5.53929	949.7800293	107.1439972	54.1796989	23.2597008	303.4790039	178.1660004	303.4790039	178.1660004	29	-13	14	22	-22	5	NA	NA	NA	NA	NA	NA	NA	NA	NA	NA	NA	NA	NA	NA	NA	NA	NA	NA	NA	NA
Nitellopsis obtusa	-83.469023	42.744156	Coast	9.0148602	9.8477697	24.0853996	1,106.30	28.6863995	-12.2004004	40.8869019	21.8264999	-5.7232499	21.8264999	-5.7232499	947.5130005	107.2070007	53.0065994	23.8610001	303.5069885	175.2250061	303.5069885	175.2250061	30	-14	15	21	-20	5	NA	NA	NA	NA	NA	NA	NA	NA	NA	NA	NA	NA	NA	NA	NA	NA	NA	NA	NA	NA
Nitellopsis obtusa	-83.469023	42.7441562	Coast	9.0148602	9.8477697	24.0853996	1,106.30	28.6863995	-12.2004004	40.8869019	21.8264999	-5.7232499	21.8264999	-5.7232499	947.5130005	107.2070007	53.0065994	23.8610001	303.5069885	175.2250061	303.5069885	175.2250061	30	-14	15	21	-20	5	NA	NA	NA	NA	NA	NA	NA	NA	NA	NA	NA	NA	NA	NA	NA	NA	NA	NA	NA	NA
Nitellopsis obtusa	-83.2974204	42.7445697	Coast	9.0148602	9.8477697	24.0853996	1,106.30	28.6863995	-12.2004004	40.8869019	21.8264999	-5.7232499	21.8264999	-5.7232499	947.5130005	107.2070007	53.0065994	23.8610001	303.5069885	175.2250061	303.5069885	175.2250061	31	-14	14	22	-19	6	NA	NA	NA	NA	NA	NA	NA	NA	NA	NA	NA	NA	NA	NA	NA	NA	NA	NA	NA	NA
Nitellopsis obtusa	-83.2974204	42.7445697	Coast	9.0148602	9.8477697	24.0853996	1,106.30	28.6863995	-12.2004004	40.8869019	21.8264999	-5.7232499	21.8264999	-5.7232499	947.5130005	107.2070007	53.0065994	23.8610001	303.5069885	175.2250061	303.5069885	175.2250061	31	-14	14	22	-19	6	NA	NA	NA	NA	NA	NA	NA	NA	NA	NA	NA	NA	NA	NA	NA	NA	NA	NA	NA	NA
Nitellopsis obtusa	-83.7504575	42.7580432	Coast	9.1317101	9.8334999	23.7457008	1,132.79	28.8640995	-12.5476999	41.4117012	22.2723007	-5.9242401	22.2723007	-5.9242401	946.197998	107.0199966	52.0349007	24.1807995	302.4140015	173.1340027	302.4140015	173.1340027	30	-14	14	21	-19	6	NA	NA	NA	NA	NA	NA	NA	NA	NA	NA	NA	NA	NA	NA	NA	NA	NA	NA	NA	NA
Nitellopsis obtusa	-83.75045749	42.7580432	Coast	9.1317101	9.8334999	23.7457008	1,132.79	28.8640995	-12.5476999	41.4117012	22.2723007	-5.9242401	22.2723007	-5.9242401	946.197998	107.0199966	52.0349007	24.1807995	302.4140015	173.1340027	302.4140015	173.1340027	30	-14	14	21	-19	6	NA	NA	NA	NA	NA	NA	NA	NA	NA	NA	NA	NA	NA	NA	NA	NA	NA	NA	NA	NA
Nitellopsis obtusa	-84.3988806	42.7587402	Coast	9.0467196	9.9552298	23.8556004	1,141.06	28.9463005	-12.7847996	41.7312012	22.2842999	-6.1202798	22.2842999	-6.1202798	949.8590088	106.8659973	51.7751999	24.2406998	301.223999	172.7120056	301.223999	172.7120056	31	-14	14	23	-17	6	NA	NA	NA	NA	NA	NA	NA	NA	NA	NA	NA	NA	NA	NA	NA	NA	NA	NA	NA	NA
Nitellopsis obtusa	-83.4783578	42.7617111	Coast	9.0148602	9.8477697	24.0853996	1,106.30	28.6863995	-12.2004004	40.8869019	21.8264999	-5.7232499	21.8264999	-5.7232499	947.5130005	107.2070007	53.0065994	23.8610001	303.5069885	175.2250061	303.5069885	175.2250061	31	-14	15	21	-21	6	NA	NA	NA	NA	NA	NA	NA	NA	NA	NA	NA	NA	NA	NA	NA	NA	NA	NA	NA	NA
Nitellopsis obtusa	-83.4783578	42.7617111	Coast	9.0148602	9.8477697	24.0853996	1,106.30	28.6863995	-12.2004004	40.8869019	21.8264999	-5.7232499	21.8264999	-5.7232499	947.5130005	107.2070007	53.0065994	23.8610001	303.5069885	175.2250061	303.5069885	175.2250061	31	-14	15	21	-21	6	NA	NA	NA	NA	NA	NA	NA	NA	NA	NA	NA	NA	NA	NA	NA	NA	NA	NA	NA	NA
Nitellopsis obtusa	-84.39602	42.76361	Coast	9.0467196	9.9552298	23.8556004	1,141.06	28.9463005	-12.7847996	41.7312012	22.2842999	-6.1202798	22.2842999	-6.1202798	949.8590088	106.8659973	51.7751999	24.2406998	301.223999	172.7120056	301.223999	172.7120056	31	-14	14	23	-17	6	NA	NA	NA	NA	NA	NA	NA	NA	NA	NA	NA	NA	NA	NA	NA	NA	NA	NA	NA	NA
Nitellopsis obtusa	-83.3475465	42.763906	Coast	9.0148602	9.8477697	24.0853996	1,106.30	28.6863995	-12.2004004	40.8869019	21.8264999	-5.7232499	21.8264999	-5.7232499	947.5130005	107.2070007	53.0065994	23.8610001	303.5069885	175.2250061	303.5069885	175.2250061	30	-14	15	21	-17	5	NA	NA	NA	NA	NA	NA	NA	NA	NA	NA	NA	NA	NA	NA	NA	NA	NA	NA	NA	NA
Nitellopsis obtusa	-83.3475465	42.763906	Coast	9.0148602	9.8477697	24.0853996	1,106.30	28.6863995	-12.2004004	40.8869019	21.8264999	-5.7232499	21.8264999	-5.7232499	947.5130005	107.2070007	53.0065994	23.8610001	303.5069885	175.2250061	303.5069885	175.2250061	30	-14	15	21	-17	5	NA	NA	NA	NA	NA	NA	NA	NA	NA	NA	NA	NA	NA	NA	NA	NA	NA	NA	NA	NA
Nitellopsis obtusa	-76.1381	42.76461	Coast	7.7978201	11.5778999	29.3218002	1,012.15	27.0144997	-12.4708996	39.4854012	19.6961002	-5.4874501	19.6961002	-5.4874501	1,074.14	112.3190002	71.0447006	17.3525009	322.7780151	228.621994	322.7780151	228.621994	27	-11	11	19	-25	4	NA	NA	NA	NA	NA	NA	NA	NA	NA	NA	NA	NA	NA	NA	NA	NA	NA	NA	NA	NA
Nitellopsis obtusa	-83.5243448	42.7673616	Coast	9.0148602	9.8477697	24.0853996	1,106.30	28.6863995	-12.2004004	40.8869019	21.8264999	-5.7232499	21.8264999	-5.7232499	947.5130005	107.2070007	53.0065994	23.8610001	303.5069885	175.2250061	303.5069885	175.2250061	29	-14	14	21	-21	5	NA	NA	NA	NA	NA	NA	NA	NA	NA	NA	NA	NA	NA	NA	NA	NA	NA	NA	NA	NA
Nitellopsis obtusa	-83.5243448	42.7673616	Coast	9.0148602	9.8477697	24.0853996	1,106.30	28.6863995	-12.2004004	40.8869019	21.8264999	-5.7232499	21.8264999	-5.7232499	947.5130005	107.2070007	53.0065994	23.8610001	303.5069885	175.2250061	303.5069885	175.2250061	29	-14	14	21	-21	5	NA	NA	NA	NA	NA	NA	NA	NA	NA	NA	NA	NA	NA	NA	NA	NA	NA	NA	NA	NA
Nitellopsis obtusa	-83.4923574	42.7679784	Coast	9.0148602	9.8477697	24.0853996	1,106.30	28.6863995	-12.2004004	40.8869019	21.8264999	-5.7232499	21.8264999	-5.7232499	947.5130005	107.2070007	53.0065994	23.8610001	303.5069885	175.2250061	303.5069885	175.2250061	30	-14	14	21	-22	6	NA	NA	NA	NA	NA	NA	NA	NA	NA	NA	NA	NA	NA	NA	NA	NA	NA	NA	NA	NA
Nitellopsis obtusa	-83.4923574	42.7679784	Coast	9.0148602	9.8477697	24.0853996	1,106.30	28.6863995	-12.2004004	40.8869019	21.8264999	-5.7232499	21.8264999	-5.7232499	947.5130005	107.2070007	53.0065994	23.8610001	303.5069885	175.2250061	303.5069885	175.2250061	30	-14	14	21	-22	6	NA	NA	NA	NA	NA	NA	NA	NA	NA	NA	NA	NA	NA	NA	NA	NA	NA	NA	NA	NA
Nitellopsis obtusa	-83.454834	42.768394	Coast	9.0148602	9.8477697	24.0853996	1,106.30	28.6863995	-12.2004004	40.8869019	21.8264999	-5.7232499	21.8264999	-5.7232499	947.5130005	107.2070007	53.0065994	23.8610001	303.5069885	175.2250061	303.5069885	175.2250061	30	-14	15	21	-23	5	NA	NA	NA	NA	NA	NA	NA	NA	NA	NA	NA	NA	NA	NA	NA	NA	NA	NA	NA	NA
Nitellopsis obtusa	-83.3301739	42.7714021	Coast	9.0148602	9.8477697	24.0853996	1,106.30	28.6863995	-12.2004004	40.8869019	21.8264999	-5.7232499	21.8264999	-5.7232499	947.5130005	107.2070007	53.0065994	23.8610001	303.5069885	175.2250061	303.5069885	175.2250061	30	-14	13	21	-20	4	NA	NA	NA	NA	NA	NA	NA	NA	NA	NA	NA	NA	NA	NA	NA	NA	NA	NA	NA	NA
Nitellopsis obtusa	-83.8300664	42.7720897	Coast	9.1317101	9.8334999	23.7457008	1,132.79	28.8640995	-12.5476999	41.4117012	22.2723007	-5.9242401	22.2723007	-5.9242401	946.197998	107.0199966	52.0349007	24.1807995	302.4140015	173.1340027	302.4140015	173.1340027	30	-14	14	21	-23	6	NA	NA	NA	NA	NA	NA	NA	NA	NA	NA	NA	NA	NA	NA	NA	NA	NA	NA	NA	NA
Nitellopsis obtusa	-83.3767988	42.781257	Coast	9.0148602	9.8477697	24.0853996	1,106.30	28.6863995	-12.2004004	40.8869019	21.8264999	-5.7232499	21.8264999	-5.7232499	947.5130005	107.2070007	53.0065994	23.8610001	303.5069885	175.2250061	303.5069885	175.2250061	30	-14	14	21	-21	5	NA	NA	NA	NA	NA	NA	NA	NA	NA	NA	NA	NA	NA	NA	NA	NA	NA	NA	NA	NA
Nitellopsis obtusa	-83.3767988	42.781257	Coast	9.0148602	9.8477697	24.0853996	1,106.30	28.6863995	-12.2004004	40.8869019	21.8264999	-5.7232499	21.8264999	-5.7232499	947.5130005	107.2070007	53.0065994	23.8610001	303.5069885	175.2250061	303.5069885	175.2250061	30	-14	14	21	-21	5	NA	NA	NA	NA	NA	NA	NA	NA	NA	NA	NA	NA	NA	NA	NA	NA	NA	NA	NA	NA
Nitellopsis obtusa	-83.24237823	42.78251965	Coast	9.0148602	9.8477697	24.0853996	1,106.30	28.6863995	-12.2004004	40.8869019	21.8264999	-5.7232499	21.8264999	-5.7232499	947.5130005	107.2070007	53.0065994	23.8610001	303.5069885	175.2250061	303.5069885	175.2250061	30	-14	13	22	-20	5	NA	NA	NA	NA	NA	NA	NA	NA	NA	NA	NA	NA	NA	NA	NA	NA	NA	NA	NA	NA
Nitellopsis obtusa	-83.24237823	42.78251965	Coast	9.0148602	9.8477697	24.0853996	1,106.30	28.6863995	-12.2004004	40.8869019	21.8264999	-5.7232499	21.8264999	-5.7232499	947.5130005	107.2070007	53.0065994	23.8610001	303.5069885	175.2250061	303.5069885	175.2250061	30	-14	13	22	-20	5	NA	NA	NA	NA	NA	NA	NA	NA	NA	NA	NA	NA	NA	NA	NA	NA	NA	NA	NA	NA
Nitellopsis obtusa	-83.8015516	42.7833157	Coast	9.1317101	9.8334999	23.7457008	1,132.79	28.8640995	-12.5476999	41.4117012	22.2723007	-5.9242401	22.2723007	-5.9242401	946.197998	107.0199966	52.0349007	24.1807995	302.4140015	173.1340027	302.4140015	173.1340027	29	-14	14	22	-22	7	NA	NA	NA	NA	NA	NA	NA	NA	NA	NA	NA	NA	NA	NA	NA	NA	NA	NA	NA	NA
Nitellopsis obtusa	-83.8015516	42.7833157	Coast	9.1317101	9.8334999	23.7457008	1,132.79	28.8640995	-12.5476999	41.4117012	22.2723007	-5.9242401	22.2723007	-5.9242401	946.197998	107.0199966	52.0349007	24.1807995	302.4140015	173.1340027	302.4140015	173.1340027	29	-14	14	22	-22	7	NA	NA	NA	NA	NA	NA	NA	NA	NA	NA	NA	NA	NA	NA	NA	NA	NA	NA	NA	NA
Nitellopsis obtusa	-83.8221101	42.7862504	Coast	9.1317101	9.8334999	23.7457008	1,132.79	28.8640995	-12.5476999	41.4117012	22.2723007	-5.9242401	22.2723007	-5.9242401	946.197998	107.0199966	52.0349007	24.1807995	302.4140015	173.1340027	302.4140015	173.1340027	29	-14	14	23	-19	8	NA	NA	NA	NA	NA	NA	NA	NA	NA	NA	NA	NA	NA	NA	NA	NA	NA	NA	NA	NA
Nitellopsis obtusa	-84.4395847	42.7887082	Coast	9.0467196	9.9552298	23.8556004	1,141.06	28.9463005	-12.7847996	41.7312012	22.2842999	-6.1202798	22.2842999	-6.1202798	949.8590088	106.8659973	51.7751999	24.2406998	301.223999	172.7120056	301.223999	172.7120056	32	-14	14	22	-19	6	NA	NA	NA	NA	NA	NA	NA	NA	NA	NA	NA	NA	NA	NA	NA	NA	NA	NA	NA	NA
Nitellopsis obtusa	-84.4395847	42.7887082	Coast	9.0467196	9.9552298	23.8556004	1,141.06	28.9463005	-12.7847996	41.7312012	22.2842999	-6.1202798	22.2842999	-6.1202798	949.8590088	106.8659973	51.7751999	24.2406998	301.223999	172.7120056	301.223999	172.7120056	32	-14	14	22	-19	6	NA	NA	NA	NA	NA	NA	NA	NA	NA	NA	NA	NA	NA	NA	NA	NA	NA	NA	NA	NA
Nitellopsis obtusa	-83.845	42.7914	Coast	9.1317101	9.8334999	23.7457008	1,132.79	28.8640995	-12.5476999	41.4117012	22.2723007	-5.9242401	22.2723007	-5.9242401	946.197998	107.0199966	52.0349007	24.1807995	302.4140015	173.1340027	302.4140015	173.1340027	29	-14	14	21	-19	6	NA	NA	NA	NA	NA	NA	NA	NA	NA	NA	NA	NA	NA	NA	NA	NA	NA	NA	NA	NA
Nitellopsis obtusa	-83.1401062	42.7929635	Coast	8.9758997	9.8351097	24.2849007	1,088.09	28.5221996	-11.9766998	40.4989014	21.5657005	-5.53929	21.5657005	-5.53929	949.7800293	107.1439972	54.1796989	23.2597008	303.4790039	178.1660004	303.4790039	178.1660004	29	-13	14	21	-17	5	NA	NA	NA	NA	NA	NA	NA	NA	NA	NA	NA	NA	NA	NA	NA	NA	NA	NA	NA	NA
Nitellopsis obtusa	-83.1401062	42.7929635	Coast	8.9758997	9.8351097	24.2849007	1,088.09	28.5221996	-11.9766998	40.4989014	21.5657005	-5.53929	21.5657005	-5.53929	949.7800293	107.1439972	54.1796989	23.2597008	303.4790039	178.1660004	303.4790039	178.1660004	29	-13	14	21	-17	5	NA	NA	NA	NA	NA	NA	NA	NA	NA	NA	NA	NA	NA	NA	NA	NA	NA	NA	NA	NA
Nitellopsis obtusa	-83.2681	42.7931	Coast	9.0148602	9.8477697	24.0853996	1,106.30	28.6863995	-12.2004004	40.8869019	21.8264999	-5.7232499	21.8264999	-5.7232499	947.5130005	107.2070007	53.0065994	23.8610001	303.5069885	175.2250061	303.5069885	175.2250061	30	-14	13	22	-20	5	NA	NA	NA	NA	NA	NA	NA	NA	NA	NA	NA	NA	NA	NA	NA	NA	NA	NA	NA	NA
Nitellopsis obtusa	-83.2659881	42.7931559	Coast	9.0148602	9.8477697	24.0853996	1,106.30	28.6863995	-12.2004004	40.8869019	21.8264999	-5.7232499	21.8264999	-5.7232499	947.5130005	107.2070007	53.0065994	23.8610001	303.5069885	175.2250061	303.5069885	175.2250061	30	-14	12	22	-19	4	NA	NA	NA	NA	NA	NA	NA	NA	NA	NA	NA	NA	NA	NA	NA	NA	NA	NA	NA	NA
Nitellopsis obtusa	-83.265988	42.7931559	Coast	9.0148602	9.8477697	24.0853996	1,106.30	28.6863995	-12.2004004	40.8869019	21.8264999	-5.7232499	21.8264999	-5.7232499	947.5130005	107.2070007	53.0065994	23.8610001	303.5069885	175.2250061	303.5069885	175.2250061	30	-14	12	22	-19	4	NA	NA	NA	NA	NA	NA	NA	NA	NA	NA	NA	NA	NA	NA	NA	NA	NA	NA	NA	NA
Nitellopsis obtusa	-75.88734	42.80099	Coast	7.7978201	11.5778999	29.3218002	1,012.15	27.0144997	-12.4708996	39.4854012	19.6961002	-5.4874501	19.6961002	-5.4874501	1,074.14	112.3190002	71.0447006	17.3525009	322.7780151	228.621994	322.7780151	228.621994	26	-13	11	20	-25	5	NA	NA	NA	NA	NA	NA	NA	NA	NA	NA	NA	NA	NA	NA	NA	NA	NA	NA	NA	NA
Nitellopsis obtusa	-83.7902747	42.8039745	Coast	9.1317101	9.8334999	23.7457008	1,132.79	28.8640995	-12.5476999	41.4117012	22.2723007	-5.9242401	22.2723007	-5.9242401	946.197998	107.0199966	52.0349007	24.1807995	302.4140015	173.1340027	302.4140015	173.1340027	32	-14	14	21	-19	6	NA	NA	NA	NA	NA	NA	NA	NA	NA	NA	NA	NA	NA	NA	NA	NA	NA	NA	NA	NA
Nitellopsis obtusa	-83.7902747	42.8039745	Coast	9.1317101	9.8334999	23.7457008	1,132.79	28.8640995	-12.5476999	41.4117012	22.2723007	-5.9242401	22.2723007	-5.9242401	946.197998	107.0199966	52.0349007	24.1807995	302.4140015	173.1340027	302.4140015	173.1340027	32	-14	14	21	-19	6	NA	NA	NA	NA	NA	NA	NA	NA	NA	NA	NA	NA	NA	NA	NA	NA	NA	NA	NA	NA
Nitellopsis obtusa	-83.4303358	42.8221418	Coast	9.0148602	9.8477697	24.0853996	1,106.30	28.6863995	-12.2004004	40.8869019	21.8264999	-5.7232499	21.8264999	-5.7232499	947.5130005	107.2070007	53.0065994	23.8610001	303.5069885	175.2250061	303.5069885	175.2250061	29	-14	15	21	-22	6	NA	NA	NA	NA	NA	NA	NA	NA	NA	NA	NA	NA	NA	NA	NA	NA	NA	NA	NA	NA
Nitellopsis obtusa	-83.4303358	42.8221418	Coast	9.0148602	9.8477697	24.0853996	1,106.30	28.6863995	-12.2004004	40.8869019	21.8264999	-5.7232499	21.8264999	-5.7232499	947.5130005	107.2070007	53.0065994	23.8610001	303.5069885	175.2250061	303.5069885	175.2250061	29	-14	15	21	-22	6	NA	NA	NA	NA	NA	NA	NA	NA	NA	NA	NA	NA	NA	NA	NA	NA	NA	NA	NA	NA
Nitellopsis obtusa	-83.1528394	42.8307535	Coast	8.9758997	9.8351097	24.2849007	1,088.09	28.5221996	-11.9766998	40.4989014	21.5657005	-5.53929	21.5657005	-5.53929	949.7800293	107.1439972	54.1796989	23.2597008	303.4790039	178.1660004	303.4790039	178.1660004	30	-14	13	22	-20	4	NA	NA	NA	NA	NA	NA	NA	NA	NA	NA	NA	NA	NA	NA	NA	NA	NA	NA	NA	NA
Nitellopsis obtusa	-83.71599197	42.83934593	Coast	9.0148602	9.8477697	24.0853996	1,106.30	28.6863995	-12.2004004	40.8869019	21.8264999	-5.7232499	21.8264999	-5.7232499	947.5130005	107.2070007	53.0065994	23.8610001	303.5069885	175.2250061	303.5069885	175.2250061	31	-13	15	24	-17	7	NA	NA	NA	NA	NA	NA	NA	NA	NA	NA	NA	NA	NA	NA	NA	NA	NA	NA	NA	NA
Nitellopsis obtusa	-75.51329	42.8592	Coast	7.69734	12.0886002	30.4398003	1,006.89	27.1296005	-12.5837002	39.7131996	19.5527	8.8747902	19.5527	-5.50455	1,090.78	114.3990021	72.6019974	17.2047997	326.6210022	232.7030029	326.6210022	233.1450043	28	-13	11	20	-22	3	NA	NA	NA	NA	NA	NA	NA	NA	NA	NA	NA	NA	NA	NA	NA	NA	NA	NA	NA	NA
Nitellopsis obtusa	-88.111084	42.87516	Coast	9.0796404	9.4128304	22.5769005	1,125.49	29.9431992	-11.7491999	41.6924019	22.0870991	-6.05088	22.0870991	-6.05088	878.7650146	100.7669983	43.212101	27.2691002	272.3590088	149.8600006	272.3590088	149.8600006	29	-18	12	23	-19	5	NA	NA	NA	NA	NA	NA	NA	NA	NA	NA	NA	NA	NA	NA	NA	NA	NA	NA	NA	NA
Nitellopsis obtusa	-77.27198	42.87525	Coast	8.0744305	10.1744003	26.2679996	1,025.66	26.7056007	-12.0271997	38.7327995	20.0435009	-5.4666901	20.0435009	-5.4666901	1,036.61	110.7969971	66.8563995	18.0862999	317.7200012	216.9629974	317.7200012	216.9629974	34	-9	15	20	-23	7	NA	NA	NA	NA	NA	NA	NA	NA	NA	NA	NA	NA	NA	NA	NA	NA	NA	NA	NA	NA
Nitellopsis obtusa	-83.5003557	42.8946979	Coast	9.0148602	9.8477697	24.0853996	1,106.30	28.6863995	-12.2004004	40.8869019	21.8264999	-5.7232499	21.8264999	-5.7232499	947.5130005	107.2070007	53.0065994	23.8610001	303.5069885	175.2250061	303.5069885	175.2250061	31	-14	14	21	-22	6	NA	NA	NA	NA	NA	NA	NA	NA	NA	NA	NA	NA	NA	NA	NA	NA	NA	NA	NA	NA
Nitellopsis obtusa	-83.5003557	42.8946979	Coast	9.0148602	9.8477697	24.0853996	1,106.30	28.6863995	-12.2004004	40.8869019	21.8264999	-5.7232499	21.8264999	-5.7232499	947.5130005	107.2070007	53.0065994	23.8610001	303.5069885	175.2250061	303.5069885	175.2250061	31	-14	14	21	-22	6	NA	NA	NA	NA	NA	NA	NA	NA	NA	NA	NA	NA	NA	NA	NA	NA	NA	NA	NA	NA
Nitellopsis obtusa	-88.11758	42.895848	Coast	9.0796404	9.4128304	22.5769005	1,125.49	29.9431992	-11.7491999	41.6924019	22.0870991	-6.05088	22.0870991	-6.05088	878.7650146	100.7669983	43.212101	27.2691002	272.3590088	149.8600006	272.3590088	149.8600006	32	-18	14	22	-18	4	NA	NA	NA	NA	NA	NA	NA	NA	NA	NA	NA	NA	NA	NA	NA	NA	NA	NA	NA	NA
Nitellopsis obtusa	-76.53976	42.90455	Coast	7.8715	10.9174004	27.8628998	1,018.46	26.8031006	-12.3795996	39.1827011	19.8204002	-5.5128598	19.8204002	-5.5128598	1,060.86	111.8219986	69.6607971	17.5769997	320.5740051	224.5639954	320.5740051	224.5639954	30	-10	14	21	-21	6	NA	NA	NA	NA	NA	NA	NA	NA	NA	NA	NA	NA	NA	NA	NA	NA	NA	NA	NA	NA
Nitellopsis obtusa	-88.1413387	42.9144957	Coast	9.0796404	9.4128304	22.5769005	1,125.49	29.9431992	-11.7491999	41.6924019	22.0870991	-6.05088	22.0870991	-6.05088	878.7650146	100.7669983	43.212101	27.2691002	272.3590088	149.8600006	272.3590088	149.8600006	31	-17	13	23	-18	7	NA	NA	NA	NA	NA	NA	NA	NA	NA	NA	NA	NA	NA	NA	NA	NA	NA	NA	NA	NA
Nitellopsis obtusa	-75.8642	42.92713	Coast	7.7978201	11.5778999	29.3218002	1,012.15	27.0144997	-12.4708996	39.4854012	19.6961002	-5.4874501	19.6961002	-5.4874501	1,074.14	112.3190002	71.0447006	17.3525009	322.7780151	228.621994	322.7780151	228.621994	27	-13	12	21	-24	4	NA	NA	NA	NA	NA	NA	NA	NA	NA	NA	NA	NA	NA	NA	NA	NA	NA	NA	NA	NA
Nitellopsis obtusa	-83.3709253	43.0144327	Coast	8.4120398	9.9707699	23.8377991	1,130.37	28.5711994	-13.2564001	41.8275986	21.4409008	-6.7112899	21.4409008	-6.7112899	925.7990112	103.8539963	51.3184013	23.2311001	291.7479858	170.9219971	291.7479858	170.9219971	29	-14	13	23	-21	7	NA	NA	NA	NA	NA	NA	NA	NA	NA	NA	NA	NA	NA	NA	NA	NA	NA	NA	NA	NA
Nitellopsis obtusa	-83.3709253	43.0144327	Coast	8.4120398	9.9707699	23.8377991	1,130.37	28.5711994	-13.2564001	41.8275986	21.4409008	-6.7112899	21.4409008	-6.7112899	925.7990112	103.8539963	51.3184013	23.2311001	291.7479858	170.9219971	291.7479858	170.9219971	29	-14	13	23	-21	7	NA	NA	NA	NA	NA	NA	NA	NA	NA	NA	NA	NA	NA	NA	NA	NA	NA	NA	NA	NA
Nitellopsis obtusa	-85.3975674	43.0545372	Coast	8.3320704	10.1967001	23.6802998	1,170.67	29.0732994	-13.9863005	43.0596008	21.8682003	-7.3065901	21.8682003	-7.3065901	931.7600098	102.1790009	49.4682999	24.1947994	286.1279907	166.8119965	286.1279907	166.8119965	31	-16	14	21	-17	8	NA	NA	NA	NA	NA	NA	NA	NA	NA	NA	NA	NA	NA	NA	NA	NA	NA	NA	NA	NA
Nitellopsis obtusa	-85.3975674	43.0545372	Coast	8.3320704	10.1967001	23.6802998	1,170.67	29.0732994	-13.9863005	43.0596008	21.8682003	-7.3065901	21.8682003	-7.3065901	931.7600098	102.1790009	49.4682999	24.1947994	286.1279907	166.8119965	286.1279907	166.8119965	31	-16	14	21	-17	8	NA	NA	NA	NA	NA	NA	NA	NA	NA	NA	NA	NA	NA	NA	NA	NA	NA	NA	NA	NA
Nitellopsis obtusa	-85.3691695	43.1018202	Coast	8.3320704	10.1967001	23.6802998	1,170.67	29.0732994	-13.9863005	43.0596008	21.8682003	-7.3065901	21.8682003	-7.3065901	931.7600098	102.1790009	49.4682999	24.1947994	286.1279907	166.8119965	286.1279907	166.8119965	31	-10	13	21	-23	6	NA	NA	NA	NA	NA	NA	NA	NA	NA	NA	NA	NA	NA	NA	NA	NA	NA	NA	NA	NA
Nitellopsis obtusa	-85.3691695	43.1018202	Coast	8.3320704	10.1967001	23.6802998	1,170.67	29.0732994	-13.9863005	43.0596008	21.8682003	-7.3065901	21.8682003	-7.3065901	931.7600098	102.1790009	49.4682999	24.1947994	286.1279907	166.8119965	286.1279907	166.8119965	31	-10	13	21	-23	6	NA	NA	NA	NA	NA	NA	NA	NA	NA	NA	NA	NA	NA	NA	NA	NA	NA	NA	NA	NA
Nitellopsis obtusa	-85.124597	43.1122417	Coast	8.4074097	10.2876997	23.9557991	1,168.38	28.9629993	-13.9816999	42.9446983	21.9256992	-7.1786499	21.9256992	-7.1786499	934.1140137	103.3389969	50.1624985	24.0147991	289.4309998	168.2200012	289.4309998	168.2200012	31	-15	13	22	-19	6	NA	NA	NA	NA	NA	NA	NA	NA	NA	NA	NA	NA	NA	NA	NA	NA	NA	NA	NA	NA
Nitellopsis obtusa	-85.124597	43.1122417	Coast	8.4074097	10.2876997	23.9557991	1,168.38	28.9629993	-13.9816999	42.9446983	21.9256992	-7.1786499	21.9256992	-7.1786499	934.1140137	103.3389969	50.1624985	24.0147991	289.4309998	168.2200012	289.4309998	168.2200012	31	-15	13	22	-19	6	NA	NA	NA	NA	NA	NA	NA	NA	NA	NA	NA	NA	NA	NA	NA	NA	NA	NA	NA	NA
Nitellopsis obtusa	-76.69116	43.15025	Coast	7.6848302	10.5	26.559	1,035.10	26.7591	-12.7756996	39.5348015	19.7516003	-5.9991798	19.7516003	-5.9991798	1,054.11	114.2819977	67.2556992	18.5177994	323.0650024	217.8690033	323.0650024	217.8690033	28	-15	14	20	-24	6	NA	NA	NA	NA	NA	NA	NA	NA	NA	NA	NA	NA	NA	NA	NA	NA	NA	NA	NA	NA
Nitellopsis obtusa	-76.1088	43.22847	Coast	7.6254501	11.2320995	28.1154995	1,031.29	27.0030994	-12.9467001	39.9497986	19.6944008	-5.9663801	19.6944008	-5.9663801	1,070.00	115.1719971	68.9628983	18.2313004	326.1000061	222.3350067	326.1000061	222.3350067	28	-9	13	20	-24	6	NA	NA	NA	NA	NA	NA	NA	NA	NA	NA	NA	NA	NA	NA	NA	NA	NA	NA	NA	NA
Nitellopsis obtusa	-84.9252069	43.27053945	Coast	8.4074097	10.2876997	23.9557991	1,168.38	28.9629993	-13.9816999	42.9446983	21.9256992	-7.1786499	21.9256992	-7.1786499	934.1140137	103.3389969	50.1624985	24.0147991	289.4309998	168.2200012	289.4309998	168.2200012	30	-16	13	21	-27	5	NA	NA	NA	NA	NA	NA	NA	NA	NA	NA	NA	NA	NA	NA	NA	NA	NA	NA	NA	NA
Nitellopsis obtusa	-88.3312187	43.3100909	Coast	8.9049501	9.5640697	21.7590008	1,213.34	30.3698997	-13.5846996	43.9546013	22.9382	-7.3443899	22.9382	-7.3443899	848.8519897	99.0513992	40.4812012	28.2775002	264.8479919	141.1620026	264.8479919	141.1620026	31	-17	13	23	-15	6	NA	NA	NA	NA	NA	NA	NA	NA	NA	NA	NA	NA	NA	NA	NA	NA	NA	NA	NA	NA
Nitellopsis obtusa	-76.69901	43.34287	Coast	7.6848302	10.5	26.559	1,035.10	26.7591	-12.7756996	39.5348015	19.7516003	-5.9991798	19.7516003	-5.9991798	1,054.11	114.2819977	67.2556992	18.5177994	323.0650024	217.8690033	323.0650024	217.8690033	25	-6	11	22	-14	7	NA	NA	NA	NA	NA	NA	NA	NA	NA	NA	NA	NA	NA	NA	NA	NA	NA	NA	NA	NA
Nitellopsis obtusa	-85.4336887	43.4204617	Coast	8.3320704	10.1967001	23.6802998	1,170.67	29.0732994	-13.9863005	43.0596008	21.8682003	-7.3065901	21.8682003	-7.3065901	931.7600098	102.1790009	49.4682999	24.1947994	286.1279907	166.8119965	286.1279907	166.8119965	31	-11	13	22	-22	5	NA	NA	NA	NA	NA	NA	NA	NA	NA	NA	NA	NA	NA	NA	NA	NA	NA	NA	NA	NA
Nitellopsis obtusa	-85.4336887	43.4204617	Coast	8.3320704	10.1967001	23.6802998	1,170.67	29.0732994	-13.9863005	43.0596008	21.8682003	-7.3065901	21.8682003	-7.3065901	931.7600098	102.1790009	49.4682999	24.1947994	286.1279907	166.8119965	286.1279907	166.8119965	31	-11	13	22	-22	5	NA	NA	NA	NA	NA	NA	NA	NA	NA	NA	NA	NA	NA	NA	NA	NA	NA	NA	NA	NA
Nitellopsis obtusa	-85.2657796	43.444898	Coast	8.3320704	10.1967001	23.6802998	1,170.67	29.0732994	-13.9863005	43.0596008	21.8682003	-7.3065901	21.8682003	-7.3065901	931.7600098	102.1790009	49.4682999	24.1947994	286.1279907	166.8119965	286.1279907	166.8119965	32	-11	13	21	-20	7	NA	NA	NA	NA	NA	NA	NA	NA	NA	NA	NA	NA	NA	NA	NA	NA	NA	NA	NA	NA
Nitellopsis obtusa	-85.206833	43.4562	Coast	8.4074097	10.2876997	23.9557991	1,168.38	28.9629993	-13.9816999	42.9446983	21.9256992	-7.1786499	21.9256992	-7.1786499	934.1140137	103.3389969	50.1624985	24.0147991	289.4309998	168.2200012	289.4309998	168.2200012	30	-17	12	21	-25	5	NA	NA	NA	NA	NA	NA	NA	NA	NA	NA	NA	NA	NA	NA	NA	NA	NA	NA	NA	NA
Nitellopsis obtusa	-85.2010618	43.4566224	Coast	8.4074097	10.2876997	23.9557991	1,168.38	28.9629993	-13.9816999	42.9446983	21.9256992	-7.1786499	21.9256992	-7.1786499	934.1140137	103.3389969	50.1624985	24.0147991	289.4309998	168.2200012	289.4309998	168.2200012	30	-17	12	21	-25	5	NA	NA	NA	NA	NA	NA	NA	NA	NA	NA	NA	NA	NA	NA	NA	NA	NA	NA	NA	NA
Nitellopsis obtusa	-86.485755	43.558478	Coast	7.67272	9.9874296	22.8847008	1,181.62	29.1030006	-14.5394001	43.6423988	21.2430992	-8.2184401	21.2430992	-8.2184401	889.4639893	98.3817978	45.7387009	25.3041	267.4719849	155.9089966	267.4719849	155.9089966	25	-7	11	20	-12	5	NA	NA	NA	NA	NA	NA	NA	NA	NA	NA	NA	NA	NA	NA	NA	NA	NA	NA	NA	NA
Nitellopsis obtusa	-85.2942313	43.6068425	Coast	7.7920899	10.5702	23.9839001	1,192.79	29.0823002	-14.9897003	44.0721016	21.5669994	-8.15483	21.5669994	-8.15483	917.71698	100.8590012	48.3320999	24.5123997	280.0960083	163.022995	280.0960083	163.022995	29	-12	12	22	-18	4	NA	NA	NA	NA	NA	NA	NA	NA	NA	NA	NA	NA	NA	NA	NA	NA	NA	NA	NA	NA
Nitellopsis obtusa	-85.2942313	43.6068425	Coast	7.7920899	10.5702	23.9839001	1,192.79	29.0823002	-14.9897003	44.0721016	21.5669994	-8.15483	21.5669994	-8.15483	917.71698	100.8590012	48.3320999	24.5123997	280.0960083	163.022995	280.0960083	163.022995	29	-12	12	22	-18	4	NA	NA	NA	NA	NA	NA	NA	NA	NA	NA	NA	NA	NA	NA	NA	NA	NA	NA	NA	NA
Nitellopsis obtusa	-84.38455963	43.70511627	Coast	7.8461099	10.6538	24.4030991	1,176.42	28.8729	-14.7848997	43.6577988	21.4165001	-7.88588	21.4165001	-7.88588	918.1279907	102.7649994	49.1562996	24.0757008	285.3569946	165.0149994	285.3569946	165.0149994	27	-15	12	22	-21	4	NA	NA	NA	NA	NA	NA	NA	NA	NA	NA	NA	NA	NA	NA	NA	NA	NA	NA	NA	NA
Nitellopsis obtusa	-84.3844304	43.7141054	Coast	7.8461099	10.6538	24.4030991	1,176.42	28.8729	-14.7848997	43.6577988	21.4165001	-7.88588	21.4165001	-7.88588	918.1279907	102.7649994	49.1562996	24.0757008	285.3569946	165.0149994	285.3569946	165.0149994	27	-15	12	22	-20	5	NA	NA	NA	NA	NA	NA	NA	NA	NA	NA	NA	NA	NA	NA	NA	NA	NA	NA	NA	NA
Nitellopsis obtusa	-84.38443039	43.7141054	Coast	7.8461099	10.6538	24.4030991	1,176.42	28.8729	-14.7848997	43.6577988	21.4165001	-7.88588	21.4165001	-7.88588	918.1279907	102.7649994	49.1562996	24.0757008	285.3569946	165.0149994	285.3569946	165.0149994	27	-15	12	22	-20	5	NA	NA	NA	NA	NA	NA	NA	NA	NA	NA	NA	NA	NA	NA	NA	NA	NA	NA	NA	NA
Nitellopsis obtusa	-86.430429	43.83245	Coast	7.67272	9.9874296	22.8847008	1,181.62	29.1030006	-14.5394001	43.6423988	21.2430992	-8.2184401	21.2430992	-8.2184401	889.4639893	98.3817978	45.7387009	25.3041	267.4719849	155.9089966	267.4719849	155.9089966	22	-9	9	21	-14	5	NA	NA	NA	NA	NA	NA	NA	NA	NA	NA	NA	NA	NA	NA	NA	NA	NA	NA	NA	NA
Nitellopsis obtusa	-86.4161998	43.8327765	Coast	7.67272	9.9874296	22.8847008	1,181.62	29.1030006	-14.5394001	43.6423988	21.2430992	-8.2184401	21.2430992	-8.2184401	889.4639893	98.3817978	45.7387009	25.3041	267.4719849	155.9089966	267.4719849	155.9089966	24	-9	10	22	-14	5	NA	NA	NA	NA	NA	NA	NA	NA	NA	NA	NA	NA	NA	NA	NA	NA	NA	NA	NA	NA
Nitellopsis obtusa	-86.245064	43.859504	Coast	7.67272	9.9874296	22.8847008	1,181.62	29.1030006	-14.5394001	43.6423988	21.2430992	-8.2184401	21.2430992	-8.2184401	889.4639893	98.3817978	45.7387009	25.3041	267.4719849	155.9089966	267.4719849	155.9089966	28	-16	14	20	-19	7	NA	NA	NA	NA	NA	NA	NA	NA	NA	NA	NA	NA	NA	NA	NA	NA	NA	NA	NA	NA
Nitellopsis obtusa	-86.2450639	43.8595042	Coast	7.67272	9.9874296	22.8847008	1,181.62	29.1030006	-14.5394001	43.6423988	21.2430992	-8.2184401	21.2430992	-8.2184401	889.4639893	98.3817978	45.7387009	25.3041	267.4719849	155.9089966	267.4719849	155.9089966	28	-16	14	20	-19	7	NA	NA	NA	NA	NA	NA	NA	NA	NA	NA	NA	NA	NA	NA	NA	NA	NA	NA	NA	NA
Nitellopsis obtusa	-84.454723	44.1193774	Coast	7.2967501	11.0256004	24.7637997	1,191.95	28.8488998	-15.6740999	44.5229988	21.0279999	-8.6584997	21.0279999	-8.6584997	899.4509888	100.1729965	48.0696983	24.125	275.9419861	161.2359924	275.9419861	161.2359924	29	-17	11	21	-21	2	NA	NA	NA	NA	NA	NA	NA	NA	NA	NA	NA	NA	NA	NA	NA	NA	NA	NA	NA	NA
Nitellopsis obtusa	-84.454723	44.1193774	Coast	7.2967501	11.0256004	24.7637997	1,191.95	28.8488998	-15.6740999	44.5229988	21.0279999	-8.6584997	21.0279999	-8.6584997	899.4509888	100.1729965	48.0696983	24.125	275.9419861	161.2359924	275.9419861	161.2359924	29	-17	11	21	-21	2	NA	NA	NA	NA	NA	NA	NA	NA	NA	NA	NA	NA	NA	NA	NA	NA	NA	NA	NA	NA
Nitellopsis obtusa	-75.37919	44.14037	Coast	7.1960301	11.6339998	27.7996998	1,079.25	27.4030991	-14.4463997	41.8494987	19.7786007	-7.0766001	19.7786007	-7.0766001	1,077.26	120.0790024	66.8416977	19.1046009	333.7810059	218.2330017	333.7810059	218.2330017	25	-18	10	20	-18	4	NA	NA	NA	NA	NA	NA	NA	NA	NA	NA	NA	NA	NA	NA	NA	NA	NA	NA	NA	NA
Nitellopsis obtusa	-84.0418536	44.2476989	Coast	7.1975899	10.8577003	24.6373997	1,175.95	28.6513996	-15.4186001	44.0699997	20.6921997	-8.5948296	20.6921997	-8.5948296	897.9730225	100.586998	48.3036003	23.7539997	276.7749939	162.1369934	276.7749939	162.1369934	28	-20	11	22	-19	4	NA	NA	NA	NA	NA	NA	NA	NA	NA	NA	NA	NA	NA	NA	NA	NA	NA	NA	NA	NA
Nitellopsis obtusa	-84.041854	44.247699	Coast	7.1975899	10.8577003	24.6373997	1,175.95	28.6513996	-15.4186001	44.0699997	20.6921997	-8.5948296	20.6921997	-8.5948296	897.9730225	100.586998	48.3036003	23.7539997	276.7749939	162.1369934	276.7749939	162.1369934	28	-20	11	22	-19	4	NA	NA	NA	NA	NA	NA	NA	NA	NA	NA	NA	NA	NA	NA	NA	NA	NA	NA	NA	NA
Nitellopsis obtusa	-84.76037979	44.31643314	Coast	7.2702799	10.9723997	24.5366001	1,202.88	28.8626995	-15.8556004	44.7182999	21.1401005	-8.82267	21.1401005	-8.82267	902.8800049	100.0159988	47.8238983	24.6254005	276.1870117	160.4570007	276.1870117	160.4570007	30	-19	11	21	-21	2	NA	NA	NA	NA	NA	NA	NA	NA	NA	NA	NA	NA	NA	NA	NA	NA	NA	NA	NA	NA
Nitellopsis obtusa	-75.60972	44.31679	Coast	7.1960301	11.6339998	27.7996998	1,079.25	27.4030991	-14.4463997	41.8494987	19.7786007	-7.0766001	19.7786007	-7.0766001	1,077.26	120.0790024	66.8416977	19.1046009	333.7810059	218.2330017	333.7810059	218.2330017	26	-21	12	20	-24	3	NA	NA	NA	NA	NA	NA	NA	NA	NA	NA	NA	NA	NA	NA	NA	NA	NA	NA	NA	NA
Nitellopsis obtusa	-83.334968	44.4966814	Coast	6.3369699	10.5486002	23.8719997	1,183.28	28.0695992	-16.1187	44.1883011	19.7768993	-9.6544399	19.7768993	-9.6544399	891.0009766	99.8777008	48.4608002	23.3062	271.5750122	162.1929932	271.5750122	162.1929932	26	-15	11	20	-16	3	NA	NA	NA	NA	NA	NA	NA	NA	NA	NA	NA	NA	NA	NA	NA	NA	NA	NA	NA	NA
Nitellopsis obtusa	-83.3335948	44.50620828	Coast	6.3369699	10.5486002	23.8719997	1,183.28	28.0695992	-16.1187	44.1883011	19.7768993	-9.6544399	19.7768993	-9.6544399	891.0009766	99.8777008	48.4608002	23.3062	271.5750122	162.1929932	271.5750122	162.1929932	31	-17	13	23	-14	4	NA	NA	NA	NA	NA	NA	NA	NA	NA	NA	NA	NA	NA	NA	NA	NA	NA	NA	NA	NA
Nitellopsis obtusa	-83.333515	44.518009	Coast	6.3369699	10.5486002	23.8719997	1,183.28	28.0695992	-16.1187	44.1883011	19.7768993	-9.6544399	19.7768993	-9.6544399	891.0009766	99.8777008	48.4608002	23.3062	271.5750122	162.1929932	271.5750122	162.1929932	25	-14	10	20	-13	6	NA	NA	NA	NA	NA	NA	NA	NA	NA	NA	NA	NA	NA	NA	NA	NA	NA	NA	NA	NA
Nitellopsis obtusa	-75.618038	44.614667	Coast	6.81006	11.3788996	26.6671009	1,111.07	27.2143002	-15.4558001	42.6701012	19.7012997	-7.9316401	19.7012997	-7.9316401	1,071.06	121.2389984	65.161499	19.5522995	334.4519958	214.7189941	334.4519958	214.7189941	24	-15	9	20	-16	5	NA	NA	NA	NA	NA	NA	NA	NA	NA	NA	NA	NA	NA	NA	NA	NA	NA	NA	NA	NA
Nitellopsis obtusa	-75.52959	44.67611	Coast	6.81006	11.3788996	26.6671009	1,111.07	27.2143002	-15.4558001	42.6701012	19.7012997	-7.9316401	19.7012997	-7.9316401	1,071.06	121.2389984	65.161499	19.5522995	334.4519958	214.7189941	334.4519958	214.7189941	24	-14	9	20	-15	5	NA	NA	NA	NA	NA	NA	NA	NA	NA	NA	NA	NA	NA	NA	NA	NA	NA	NA	NA	NA
Nitellopsis obtusa	-0.58333	44.83333	Coast	14.21	8.6338997	42.0172005	443.2080078	26.0741997	5.5257602	20.5485001	9.3688602	19.9228001	19.9228001	9.3688602	1,047.07	142.2369995	53.8881989	31.8162003	361.5910034	191.3419952	191.3419952	361.5910034	39	3	23	22	-7	11	NA	NA	NA	NA	NA	NA	NA	NA	NA	NA	NA	NA	NA	NA	NA	NA	NA	NA	NA	NA
Nitellopsis obtusa	-94.711662	45.33485	Coast	7.7834201	10.0362997	20.4501991	1,396.25	31.9678001	-17.1089993	49.0766983	24.3493996	-10.4097996	24.3493996	-10.4097996	640.4329834	90.9974976	25.3535004	39.149601	219.7030029	88.5376968	219.7030029	88.5376968	27	-19	9	24	-20	5	NA	NA	NA	NA	NA	NA	NA	NA	NA	NA	NA	NA	NA	NA	NA	NA	NA	NA	NA	NA
Nitellopsis obtusa	-94.2669468	45.5111767	Coast	7.2193098	10.2397003	20.6534996	1,407.07	31.6221008	-17.9561996	49.5783997	23.9041004	-11.1204996	23.9041004	-11.1204996	636.1859741	91.6802979	25.8665009	39.074501	218.371994	88.5605011	218.371994	88.5605011	29	-18	11	21	-25	1	NA	NA	NA	NA	NA	NA	NA	NA	NA	NA	NA	NA	NA	NA	NA	NA	NA	NA	NA	NA
Nitellopsis obtusa	-88.66968	45.84382	Coast	6.0117502	12.2503004	25.7628994	1,274.38	29.4507999	-18.0991993	47.5499992	20.8556004	-10.8743	20.8556004	-10.8743	792.2849731	97.2274017	38.2005005	30.2325001	250.4120026	126.8379974	250.4120026	126.8379974	26	-15	10	19	-23	1	NA	NA	NA	NA	NA	NA	NA	NA	NA	NA	NA	NA	NA	NA	NA	NA	NA	NA	NA	NA
Nitellopsis obtusa	-85.513108	46.152401	Coast	4.9601698	10.8570995	23.25	1,271.94	28.0179996	-18.6791992	46.6972008	19.4260006	-12.1288996	19.4260006	-12.1288996	839.7479858	96.0383987	44.0283012	26.6378994	258.5880127	144.7630005	258.5880127	144.7630005	26	-16	10	19	-19	3	NA	NA	NA	NA	NA	NA	NA	NA	NA	NA	NA	NA	NA	NA	NA	NA	NA	NA	NA	NA
Nitellopsis obtusa	-85.5131084	46.1524012	Coast	4.9601698	10.8570995	23.25	1,271.94	28.0179996	-18.6791992	46.6972008	19.4260006	-12.1288996	19.4260006	-12.1288996	839.7479858	96.0383987	44.0283012	26.6378994	258.5880127	144.7630005	258.5880127	144.7630005	26	-16	10	19	-19	3	NA	NA	NA	NA	NA	NA	NA	NA	NA	NA	NA	NA	NA	NA	NA	NA	NA	NA	NA	NA
Nitellopsis obtusa	7.87981	47.56619	Coast	8.9706602	8.0722504	35.5355988	564.1090088	22.1567993	-0.559178	22.7159996	2.4442401	8.0084801	16.3313999	2.4442401	1,309.46	139.1670074	84.8878021	17.0340004	383.6409912	296.0390015	330.993988	383.6409912	29	-2	17	17	-5	6	NA	NA	NA	NA	NA	NA	NA	NA	NA	NA	NA	NA	NA	NA	NA	NA	NA	NA	NA	NA
Nitellopsis obtusa	-2.62446	51.33243	Coast	11.3056002	6.0243001	35.5553017	422.8659973	20.7980003	3.8545499	16.9435005	6.6928401	16.7991009	16.7991009	6.6928401	1,174.14	146.3370056	57.7955017	32.6870995	403.2330017	192.3329926	192.3329926	403.2330017	22	2	13	15	-7	7	NA	NA	NA	NA	NA	NA	NA	NA	NA	NA	NA	NA	NA	NA	NA	NA	NA	NA	NA	NA
Nitellopsis obtusa	-2.71073	51.34093	Coast	11.3056002	6.0243001	35.5553017	422.8659973	20.7980003	3.8545499	16.9435005	6.6928401	16.7991009	16.7991009	6.6928401	1,174.14	146.3370056	57.7955017	32.6870995	403.2330017	192.3329926	192.3329926	403.2330017	24	2	14	14	-7	6	NA	NA	NA	NA	NA	NA	NA	NA	NA	NA	NA	NA	NA	NA	NA	NA	NA	NA	NA	NA
Nitellopsis obtusa	12	51.5	Coast	10.5146999	8.1645403	34.6607018	614.4329834	24.1352005	0.579627	23.5555992	18.5133991	9.5770903	18.5133991	3.4423299	849.5540161	85.6625977	57.2354012	13.9699001	236.8659973	192.0130005	236.8659973	227.0249939	33	-7	17	18	-11	6	NA	NA	NA	NA	NA	NA	NA	NA	NA	NA	NA	NA	NA	NA	NA	NA	NA	NA	NA	NA
Nitellopsis obtusa	4.3041	51.53922	Coast	11.6799002	5.75914	30.7719002	499.5409851	22.2532005	3.5376	18.7155991	6.0806398	10.0108004	18.0608997	6.0806398	1,007.16	118.8499985	57.6973	25.9319	318.8859863	198.5599976	202.7420044	318.8859863	29	-1	16	13	-5	6	NA	NA	NA	NA	NA	NA	NA	NA	NA	NA	NA	NA	NA	NA	NA	NA	NA	NA	NA	NA
Nitellopsis obtusa	4.57036	51.97387	Coast	11.6993999	4.1216698	24.8236008	484.1799927	20.7803993	4.17658	16.6037998	6.3431602	9.6529198	17.7367992	6.3431602	986.6749878	119.1419983	53.7347984	29.2150993	313.1019897	185.4219971	190.3529968	313.1019897	27	0	15	16	-5	7	NA	NA	NA	NA	NA	NA	NA	NA	NA	NA	NA	NA	NA	NA	NA	NA	NA	NA	NA	NA
Nitellopsis obtusa	5.10915	52.14002	Coast	11.5562	5.0655499	28.3959007	494.5029907	21.4839001	3.6449399	17.8390007	6.0233002	9.73347	17.8073997	6.0233002	1,000.23	118.5240021	55.262001	27.5263004	317.9169922	191.1779938	197.5299988	317.9169922	27	0	14	15	-13	6	NA	NA	NA	NA	NA	NA	NA	NA	NA	NA	NA	NA	NA	NA	NA	NA	NA	NA	NA	NA
Nitellopsis obtusa	5.05237	52.15159	Coast	11.5562	5.0655499	28.3959007	494.5029907	21.4839001	3.6449399	17.8390007	6.0233002	9.73347	17.8073997	6.0233002	1,000.23	118.5240021	55.262001	27.5263004	317.9169922	191.1779938	197.5299988	317.9169922	26	1	14	14	-14	5	NA	NA	NA	NA	NA	NA	NA	NA	NA	NA	NA	NA	NA	NA	NA	NA	NA	NA	NA	NA
Nitellopsis obtusa	5.12958	52.16625	Coast	11.5562	5.0655499	28.3959007	494.5029907	21.4839001	3.6449399	17.8390007	6.0233002	9.73347	17.8073997	6.0233002	1,000.23	118.5240021	55.262001	27.5263004	317.9169922	191.1779938	197.5299988	317.9169922	25	0	13	14	-5	6	NA	NA	NA	NA	NA	NA	NA	NA	NA	NA	NA	NA	NA	NA	NA	NA	NA	NA	NA	NA
Nitellopsis obtusa	4.92584	52.24566	Coast	11.5562	5.0655499	28.3959007	494.5029907	21.4839001	3.6449399	17.8390007	6.0233002	9.73347	17.8073997	6.0233002	1,000.23	118.5240021	55.262001	27.5263004	317.9169922	191.1779938	197.5299988	317.9169922	24	0	13	15	-3	7	NA	NA	NA	NA	NA	NA	NA	NA	NA	NA	NA	NA	NA	NA	NA	NA	NA	NA	NA	NA
Nitellopsis obtusa	4.92596	52.24685	Coast	11.5562	5.0655499	28.3959007	494.5029907	21.4839001	3.6449399	17.8390007	6.0233002	9.73347	17.8073997	6.0233002	1,000.23	118.5240021	55.262001	27.5263004	317.9169922	191.1779938	197.5299988	317.9169922	24	0	13	15	-3	7	NA	NA	NA	NA	NA	NA	NA	NA	NA	NA	NA	NA	NA	NA	NA	NA	NA	NA	NA	NA
Nitellopsis obtusa	5.47456	52.25933	Coast	11.3747997	5.9797201	31.4032001	504.9660034	22.1501999	3.1083801	19.0417995	5.6925902	9.7075901	17.8152008	5.6925902	1,013.39	118.4420013	57.0895004	25.6744003	321.0710144	197.2160034	206.2330017	321.0710144	23	0	12	16	-6	7	NA	NA	NA	NA	NA	NA	NA	NA	NA	NA	NA	NA	NA	NA	NA	NA	NA	NA	NA	NA
Nitellopsis obtusa	5.48111	52.26226	Coast	11.3747997	5.9797201	31.4032001	504.9660034	22.1501999	3.1083801	19.0417995	5.6925902	9.7075901	17.8152008	5.6925902	1,013.39	118.4420013	57.0895004	25.6744003	321.0710144	197.2160034	206.2330017	321.0710144	24	0	12	16	-6	7	NA	NA	NA	NA	NA	NA	NA	NA	NA	NA	NA	NA	NA	NA	NA	NA	NA	NA	NA	NA
Nitellopsis obtusa	5.52867	52.26653	Coast	11.3747997	5.9797201	31.4032001	504.9660034	22.1501999	3.1083801	19.0417995	5.6925902	9.7075901	17.8152008	5.6925902	1,013.39	118.4420013	57.0895004	25.6744003	321.0710144	197.2160034	206.2330017	321.0710144	23	0	13	14	-10	6	NA	NA	NA	NA	NA	NA	NA	NA	NA	NA	NA	NA	NA	NA	NA	NA	NA	NA	NA	NA
Nitellopsis obtusa	5.51058	52.26736	Coast	11.3747997	5.9797201	31.4032001	504.9660034	22.1501999	3.1083801	19.0417995	5.6925902	9.7075901	17.8152008	5.6925902	1,013.39	118.4420013	57.0895004	25.6744003	321.0710144	197.2160034	206.2330017	321.0710144	22	0	13	16	-9	7	NA	NA	NA	NA	NA	NA	NA	NA	NA	NA	NA	NA	NA	NA	NA	NA	NA	NA	NA	NA
Nitellopsis obtusa	5.51419	52.26807	Coast	11.3747997	5.9797201	31.4032001	504.9660034	22.1501999	3.1083801	19.0417995	5.6925902	9.7075901	17.8152008	5.6925902	1,013.39	118.4420013	57.0895004	25.6744003	321.0710144	197.2160034	206.2330017	321.0710144	22	0	13	16	-9	7	NA	NA	NA	NA	NA	NA	NA	NA	NA	NA	NA	NA	NA	NA	NA	NA	NA	NA	NA	NA
Nitellopsis obtusa	5.52868	52.2681	Coast	11.3747997	5.9797201	31.4032001	504.9660034	22.1501999	3.1083801	19.0417995	5.6925902	9.7075901	17.8152008	5.6925902	1,013.39	118.4420013	57.0895004	25.6744003	321.0710144	197.2160034	206.2330017	321.0710144	22	-1	12	15	-11	7	NA	NA	NA	NA	NA	NA	NA	NA	NA	NA	NA	NA	NA	NA	NA	NA	NA	NA	NA	NA
Nitellopsis obtusa	5.52535	52.26815	Coast	11.3747997	5.9797201	31.4032001	504.9660034	22.1501999	3.1083801	19.0417995	5.6925902	9.7075901	17.8152008	5.6925902	1,013.39	118.4420013	57.0895004	25.6744003	321.0710144	197.2160034	206.2330017	321.0710144	22	-1	12	15	-11	7	NA	NA	NA	NA	NA	NA	NA	NA	NA	NA	NA	NA	NA	NA	NA	NA	NA	NA	NA	NA
Nitellopsis obtusa	5.52142	52.26929	Coast	11.3747997	5.9797201	31.4032001	504.9660034	22.1501999	3.1083801	19.0417995	5.6925902	9.7075901	17.8152008	5.6925902	1,013.39	118.4420013	57.0895004	25.6744003	321.0710144	197.2160034	206.2330017	321.0710144	23	-1	13	16	-11	7	NA	NA	NA	NA	NA	NA	NA	NA	NA	NA	NA	NA	NA	NA	NA	NA	NA	NA	NA	NA
Nitellopsis obtusa	5.53632	52.2748	Coast	11.3747997	5.9797201	31.4032001	504.9660034	22.1501999	3.1083801	19.0417995	5.6925902	9.7075901	17.8152008	5.6925902	1,013.39	118.4420013	57.0895004	25.6744003	321.0710144	197.2160034	206.2330017	321.0710144	23	0	13	15	-11	7	NA	NA	NA	NA	NA	NA	NA	NA	NA	NA	NA	NA	NA	NA	NA	NA	NA	NA	NA	NA
Nitellopsis obtusa	5.53739	52.27668	Coast	11.3747997	5.9797201	31.4032001	504.9660034	22.1501999	3.1083801	19.0417995	5.6925902	9.7075901	17.8152008	5.6925902	1,013.39	118.4420013	57.0895004	25.6744003	321.0710144	197.2160034	206.2330017	321.0710144	23	0	12	15	-11	7	NA	NA	NA	NA	NA	NA	NA	NA	NA	NA	NA	NA	NA	NA	NA	NA	NA	NA	NA	NA
Nitellopsis obtusa	5.13975	52.27737	Coast	11.5562	5.0655499	28.3959007	494.5029907	21.4839001	3.6449399	17.8390007	6.0233002	9.73347	17.8073997	6.0233002	1,000.23	118.5240021	55.262001	27.5263004	317.9169922	191.1779938	197.5299988	317.9169922	25	0	14	14	-5	7	NA	NA	NA	NA	NA	NA	NA	NA	NA	NA	NA	NA	NA	NA	NA	NA	NA	NA	NA	NA
Nitellopsis obtusa	5.53869	52.2784	Coast	11.3747997	5.9797201	31.4032001	504.9660034	22.1501999	3.1083801	19.0417995	5.6925902	9.7075901	17.8152008	5.6925902	1,013.39	118.4420013	57.0895004	25.6744003	321.0710144	197.2160034	206.2330017	321.0710144	23	0	12	15	-11	7	NA	NA	NA	NA	NA	NA	NA	NA	NA	NA	NA	NA	NA	NA	NA	NA	NA	NA	NA	NA
Nitellopsis obtusa	5.11481	52.28968	Coast	11.5562	5.0655499	28.3959007	494.5029907	21.4839001	3.6449399	17.8390007	6.0233002	9.73347	17.8073997	6.0233002	1,000.23	118.5240021	55.262001	27.5263004	317.9169922	191.1779938	197.5299988	317.9169922	24	0	13	14	-7	7	NA	NA	NA	NA	NA	NA	NA	NA	NA	NA	NA	NA	NA	NA	NA	NA	NA	NA	NA	NA
Nitellopsis obtusa	5.54914	52.29483	Coast	11.3747997	5.9797201	31.4032001	504.9660034	22.1501999	3.1083801	19.0417995	5.6925902	9.7075901	17.8152008	5.6925902	1,013.39	118.4420013	57.0895004	25.6744003	321.0710144	197.2160034	206.2330017	321.0710144	23	0	12	15	-11	7	NA	NA	NA	NA	NA	NA	NA	NA	NA	NA	NA	NA	NA	NA	NA	NA	NA	NA	NA	NA
Nitellopsis obtusa	5.54713	52.29513	Coast	11.3747997	5.9797201	31.4032001	504.9660034	22.1501999	3.1083801	19.0417995	5.6925902	9.7075901	17.8152008	5.6925902	1,013.39	118.4420013	57.0895004	25.6744003	321.0710144	197.2160034	206.2330017	321.0710144	23	0	12	15	-11	7	NA	NA	NA	NA	NA	NA	NA	NA	NA	NA	NA	NA	NA	NA	NA	NA	NA	NA	NA	NA
Nitellopsis obtusa	5.54991	52.29619	Coast	11.3747997	5.9797201	31.4032001	504.9660034	22.1501999	3.1083801	19.0417995	5.6925902	9.7075901	17.8152008	5.6925902	1,013.39	118.4420013	57.0895004	25.6744003	321.0710144	197.2160034	206.2330017	321.0710144	23	0	12	15	-11	7	NA	NA	NA	NA	NA	NA	NA	NA	NA	NA	NA	NA	NA	NA	NA	NA	NA	NA	NA	NA
Nitellopsis obtusa	5.5479	52.29653	Coast	11.3747997	5.9797201	31.4032001	504.9660034	22.1501999	3.1083801	19.0417995	5.6925902	9.7075901	17.8152008	5.6925902	1,013.39	118.4420013	57.0895004	25.6744003	321.0710144	197.2160034	206.2330017	321.0710144	23	0	12	15	-11	7	NA	NA	NA	NA	NA	NA	NA	NA	NA	NA	NA	NA	NA	NA	NA	NA	NA	NA	NA	NA
Nitellopsis obtusa	5.10971	52.30673	Coast	11.5562	5.0655499	28.3959007	494.5029907	21.4839001	3.6449399	17.8390007	6.0233002	9.73347	17.8073997	6.0233002	1,000.23	118.5240021	55.262001	27.5263004	317.9169922	191.1779938	197.5299988	317.9169922	23	-3	13	15	-7	7	NA	NA	NA	NA	NA	NA	NA	NA	NA	NA	NA	NA	NA	NA	NA	NA	NA	NA	NA	NA
Nitellopsis obtusa	5.55061	52.31585	Coast	11.3747997	5.9797201	31.4032001	504.9660034	22.1501999	3.1083801	19.0417995	5.6925902	9.7075901	17.8152008	5.6925902	1,013.39	118.4420013	57.0895004	25.6744003	321.0710144	197.2160034	206.2330017	321.0710144	23	0	12	16	-11	7	NA	NA	NA	NA	NA	NA	NA	NA	NA	NA	NA	NA	NA	NA	NA	NA	NA	NA	NA	NA
Nitellopsis obtusa	5.5531	52.31585	Coast	11.3747997	5.9797201	31.4032001	504.9660034	22.1501999	3.1083801	19.0417995	5.6925902	9.7075901	17.8152008	5.6925902	1,013.39	118.4420013	57.0895004	25.6744003	321.0710144	197.2160034	206.2330017	321.0710144	23	0	12	16	-11	7	NA	NA	NA	NA	NA	NA	NA	NA	NA	NA	NA	NA	NA	NA	NA	NA	NA	NA	NA	NA
Nitellopsis obtusa	5.55089	52.31742	Coast	11.3747997	5.9797201	31.4032001	504.9660034	22.1501999	3.1083801	19.0417995	5.6925902	9.7075901	17.8152008	5.6925902	1,013.39	118.4420013	57.0895004	25.6744003	321.0710144	197.2160034	206.2330017	321.0710144	26	-1	13	17	-9	8	NA	NA	NA	NA	NA	NA	NA	NA	NA	NA	NA	NA	NA	NA	NA	NA	NA	NA	NA	NA
Nitellopsis obtusa	5.55339	52.31755	Coast	11.3747997	5.9797201	31.4032001	504.9660034	22.1501999	3.1083801	19.0417995	5.6925902	9.7075901	17.8152008	5.6925902	1,013.39	118.4420013	57.0895004	25.6744003	321.0710144	197.2160034	206.2330017	321.0710144	26	-1	13	17	-9	8	NA	NA	NA	NA	NA	NA	NA	NA	NA	NA	NA	NA	NA	NA	NA	NA	NA	NA	NA	NA
Nitellopsis obtusa	5.56017	52.31936	Coast	11.3747997	5.9797201	31.4032001	504.9660034	22.1501999	3.1083801	19.0417995	5.6925902	9.7075901	17.8152008	5.6925902	1,013.39	118.4420013	57.0895004	25.6744003	321.0710144	197.2160034	206.2330017	321.0710144	25	-1	13	17	-13	7	NA	NA	NA	NA	NA	NA	NA	NA	NA	NA	NA	NA	NA	NA	NA	NA	NA	NA	NA	NA
Nitellopsis obtusa	5.56289	52.32006	Coast	11.3747997	5.9797201	31.4032001	504.9660034	22.1501999	3.1083801	19.0417995	5.6925902	9.7075901	17.8152008	5.6925902	1,013.39	118.4420013	57.0895004	25.6744003	321.0710144	197.2160034	206.2330017	321.0710144	25	-1	13	17	-13	7	NA	NA	NA	NA	NA	NA	NA	NA	NA	NA	NA	NA	NA	NA	NA	NA	NA	NA	NA	NA
Nitellopsis obtusa	5.56104	52.32111	Coast	11.3747997	5.9797201	31.4032001	504.9660034	22.1501999	3.1083801	19.0417995	5.6925902	9.7075901	17.8152008	5.6925902	1,013.39	118.4420013	57.0895004	25.6744003	321.0710144	197.2160034	206.2330017	321.0710144	25	-1	13	17	-13	7	NA	NA	NA	NA	NA	NA	NA	NA	NA	NA	NA	NA	NA	NA	NA	NA	NA	NA	NA	NA
Nitellopsis obtusa	5.57196	52.32843	Coast	11.3747997	5.9797201	31.4032001	504.9660034	22.1501999	3.1083801	19.0417995	5.6925902	9.7075901	17.8152008	5.6925902	1,013.39	118.4420013	57.0895004	25.6744003	321.0710144	197.2160034	206.2330017	321.0710144	22	-1	12	17	-3	9	NA	NA	NA	NA	NA	NA	NA	NA	NA	NA	NA	NA	NA	NA	NA	NA	NA	NA	NA	NA
Nitellopsis obtusa	5.12807	52.32845	Coast	11.5562	5.0655499	28.3959007	494.5029907	21.4839001	3.6449399	17.8390007	6.0233002	9.73347	17.8073997	6.0233002	1,000.23	118.5240021	55.262001	27.5263004	317.9169922	191.1779938	197.5299988	317.9169922	23	0	12	17	-3	8	NA	NA	NA	NA	NA	NA	NA	NA	NA	NA	NA	NA	NA	NA	NA	NA	NA	NA	NA	NA
Nitellopsis obtusa	5.57395	52.32882	Coast	11.3747997	5.9797201	31.4032001	504.9660034	22.1501999	3.1083801	19.0417995	5.6925902	9.7075901	17.8152008	5.6925902	1,013.39	118.4420013	57.0895004	25.6744003	321.0710144	197.2160034	206.2330017	321.0710144	22	-1	12	17	-3	9	NA	NA	NA	NA	NA	NA	NA	NA	NA	NA	NA	NA	NA	NA	NA	NA	NA	NA	NA	NA
Nitellopsis obtusa	5.57073	52.32887	Coast	11.3747997	5.9797201	31.4032001	504.9660034	22.1501999	3.1083801	19.0417995	5.6925902	9.7075901	17.8152008	5.6925902	1,013.39	118.4420013	57.0895004	25.6744003	321.0710144	197.2160034	206.2330017	321.0710144	22	-1	12	17	-3	9	NA	NA	NA	NA	NA	NA	NA	NA	NA	NA	NA	NA	NA	NA	NA	NA	NA	NA	NA	NA
Nitellopsis obtusa	5.57596	52.32922	Coast	11.3747997	5.9797201	31.4032001	504.9660034	22.1501999	3.1083801	19.0417995	5.6925902	9.7075901	17.8152008	5.6925902	1,013.39	118.4420013	57.0895004	25.6744003	321.0710144	197.2160034	206.2330017	321.0710144	22	-1	12	17	-5	8	NA	NA	NA	NA	NA	NA	NA	NA	NA	NA	NA	NA	NA	NA	NA	NA	NA	NA	NA	NA
Nitellopsis obtusa	5.57333	52.33006	Coast	11.3747997	5.9797201	31.4032001	504.9660034	22.1501999	3.1083801	19.0417995	5.6925902	9.7075901	17.8152008	5.6925902	1,013.39	118.4420013	57.0895004	25.6744003	321.0710144	197.2160034	206.2330017	321.0710144	22	-1	12	17	-3	9	NA	NA	NA	NA	NA	NA	NA	NA	NA	NA	NA	NA	NA	NA	NA	NA	NA	NA	NA	NA
Nitellopsis obtusa	5.57202	52.33048	Coast	11.3747997	5.9797201	31.4032001	504.9660034	22.1501999	3.1083801	19.0417995	5.6925902	9.7075901	17.8152008	5.6925902	1,013.39	118.4420013	57.0895004	25.6744003	321.0710144	197.2160034	206.2330017	321.0710144	22	-1	12	17	-3	9	NA	NA	NA	NA	NA	NA	NA	NA	NA	NA	NA	NA	NA	NA	NA	NA	NA	NA	NA	NA
Nitellopsis obtusa	5.56882	52.33049	Coast	11.3747997	5.9797201	31.4032001	504.9660034	22.1501999	3.1083801	19.0417995	5.6925902	9.7075901	17.8152008	5.6925902	1,013.39	118.4420013	57.0895004	25.6744003	321.0710144	197.2160034	206.2330017	321.0710144	22	-1	12	17	-3	9	NA	NA	NA	NA	NA	NA	NA	NA	NA	NA	NA	NA	NA	NA	NA	NA	NA	NA	NA	NA
Nitellopsis obtusa	5.57069	52.33089	Coast	11.3747997	5.9797201	31.4032001	504.9660034	22.1501999	3.1083801	19.0417995	5.6925902	9.7075901	17.8152008	5.6925902	1,013.39	118.4420013	57.0895004	25.6744003	321.0710144	197.2160034	206.2330017	321.0710144	22	-1	12	17	-3	9	NA	NA	NA	NA	NA	NA	NA	NA	NA	NA	NA	NA	NA	NA	NA	NA	NA	NA	NA	NA
Nitellopsis obtusa	5.56946	52.33128	Coast	11.3747997	5.9797201	31.4032001	504.9660034	22.1501999	3.1083801	19.0417995	5.6925902	9.7075901	17.8152008	5.6925902	1,013.39	118.4420013	57.0895004	25.6744003	321.0710144	197.2160034	206.2330017	321.0710144	22	-1	12	17	-3	9	NA	NA	NA	NA	NA	NA	NA	NA	NA	NA	NA	NA	NA	NA	NA	NA	NA	NA	NA	NA
Nitellopsis obtusa	5.56681	52.33212	Coast	11.3747997	5.9797201	31.4032001	504.9660034	22.1501999	3.1083801	19.0417995	5.6925902	9.7075901	17.8152008	5.6925902	1,013.39	118.4420013	57.0895004	25.6744003	321.0710144	197.2160034	206.2330017	321.0710144	22	-1	12	17	-3	9	NA	NA	NA	NA	NA	NA	NA	NA	NA	NA	NA	NA	NA	NA	NA	NA	NA	NA	NA	NA
Nitellopsis obtusa	5.12467	52.3329	Coast	11.5562	5.0655499	28.3959007	494.5029907	21.4839001	3.6449399	17.8390007	6.0233002	9.73347	17.8073997	6.0233002	1,000.23	118.5240021	55.262001	27.5263004	317.9169922	191.1779938	197.5299988	317.9169922	23	0	12	16	-3	7	NA	NA	NA	NA	NA	NA	NA	NA	NA	NA	NA	NA	NA	NA	NA	NA	NA	NA	NA	NA
Nitellopsis obtusa	5.12168	52.33293	Coast	11.5562	5.0655499	28.3959007	494.5029907	21.4839001	3.6449399	17.8390007	6.0233002	9.73347	17.8073997	6.0233002	1,000.23	118.5240021	55.262001	27.5263004	317.9169922	191.1779938	197.5299988	317.9169922	23	0	12	16	-3	7	NA	NA	NA	NA	NA	NA	NA	NA	NA	NA	NA	NA	NA	NA	NA	NA	NA	NA	NA	NA
Nitellopsis obtusa	5.55776	52.333	Coast	11.3747997	5.9797201	31.4032001	504.9660034	22.1501999	3.1083801	19.0417995	5.6925902	9.7075901	17.8152008	5.6925902	1,013.39	118.4420013	57.0895004	25.6744003	321.0710144	197.2160034	206.2330017	321.0710144	25	-1	13	17	-8	8	NA	NA	NA	NA	NA	NA	NA	NA	NA	NA	NA	NA	NA	NA	NA	NA	NA	NA	NA	NA
Nitellopsis obtusa	5.55121	52.33509	Coast	11.3747997	5.9797201	31.4032001	504.9660034	22.1501999	3.1083801	19.0417995	5.6925902	9.7075901	17.8152008	5.6925902	1,013.39	118.4420013	57.0895004	25.6744003	321.0710144	197.2160034	206.2330017	321.0710144	23	0	12	16	-4	8	NA	NA	NA	NA	NA	NA	NA	NA	NA	NA	NA	NA	NA	NA	NA	NA	NA	NA	NA	NA
Nitellopsis obtusa	5.5499	52.33553	Coast	11.3747997	5.9797201	31.4032001	504.9660034	22.1501999	3.1083801	19.0417995	5.6925902	9.7075901	17.8152008	5.6925902	1,013.39	118.4420013	57.0895004	25.6744003	321.0710144	197.2160034	206.2330017	321.0710144	26	0	13	15	-4	7	NA	NA	NA	NA	NA	NA	NA	NA	NA	NA	NA	NA	NA	NA	NA	NA	NA	NA	NA	NA
Nitellopsis obtusa	5.55517	52.33587	Coast	11.3747997	5.9797201	31.4032001	504.9660034	22.1501999	3.1083801	19.0417995	5.6925902	9.7075901	17.8152008	5.6925902	1,013.39	118.4420013	57.0895004	25.6744003	321.0710144	197.2160034	206.2330017	321.0710144	23	0	12	16	-4	8	NA	NA	NA	NA	NA	NA	NA	NA	NA	NA	NA	NA	NA	NA	NA	NA	NA	NA	NA	NA
Nitellopsis obtusa	5.54851	52.33597	Coast	11.3747997	5.9797201	31.4032001	504.9660034	22.1501999	3.1083801	19.0417995	5.6925902	9.7075901	17.8152008	5.6925902	1,013.39	118.4420013	57.0895004	25.6744003	321.0710144	197.2160034	206.2330017	321.0710144	26	0	13	15	-4	7	NA	NA	NA	NA	NA	NA	NA	NA	NA	NA	NA	NA	NA	NA	NA	NA	NA	NA	NA	NA
Nitellopsis obtusa	5.55385	52.33628	Coast	11.3747997	5.9797201	31.4032001	504.9660034	22.1501999	3.1083801	19.0417995	5.6925902	9.7075901	17.8152008	5.6925902	1,013.39	118.4420013	57.0895004	25.6744003	321.0710144	197.2160034	206.2330017	321.0710144	23	0	12	16	-4	8	NA	NA	NA	NA	NA	NA	NA	NA	NA	NA	NA	NA	NA	NA	NA	NA	NA	NA	NA	NA
Nitellopsis obtusa	5.5473	52.33636	Coast	11.3747997	5.9797201	31.4032001	504.9660034	22.1501999	3.1083801	19.0417995	5.6925902	9.7075901	17.8152008	5.6925902	1,013.39	118.4420013	57.0895004	25.6744003	321.0710144	197.2160034	206.2330017	321.0710144	26	0	13	15	-4	7	NA	NA	NA	NA	NA	NA	NA	NA	NA	NA	NA	NA	NA	NA	NA	NA	NA	NA	NA	NA
Nitellopsis obtusa	5.55252	52.33669	Coast	11.3747997	5.9797201	31.4032001	504.9660034	22.1501999	3.1083801	19.0417995	5.6925902	9.7075901	17.8152008	5.6925902	1,013.39	118.4420013	57.0895004	25.6744003	321.0710144	197.2160034	206.2330017	321.0710144	23	0	12	16	-4	8	NA	NA	NA	NA	NA	NA	NA	NA	NA	NA	NA	NA	NA	NA	NA	NA	NA	NA	NA	NA
Nitellopsis obtusa	5.54605	52.33676	Coast	11.3747997	5.9797201	31.4032001	504.9660034	22.1501999	3.1083801	19.0417995	5.6925902	9.7075901	17.8152008	5.6925902	1,013.39	118.4420013	57.0895004	25.6744003	321.0710144	197.2160034	206.2330017	321.0710144	26	0	13	15	-4	7	NA	NA	NA	NA	NA	NA	NA	NA	NA	NA	NA	NA	NA	NA	NA	NA	NA	NA	NA	NA
Nitellopsis obtusa	5.5492	52.33676	Coast	11.3747997	5.9797201	31.4032001	504.9660034	22.1501999	3.1083801	19.0417995	5.6925902	9.7075901	17.8152008	5.6925902	1,013.39	118.4420013	57.0895004	25.6744003	321.0710144	197.2160034	206.2330017	321.0710144	26	0	13	15	-4	7	NA	NA	NA	NA	NA	NA	NA	NA	NA	NA	NA	NA	NA	NA	NA	NA	NA	NA	NA	NA
Nitellopsis obtusa	5.58	52.33699	Coast	11.3747997	5.9797201	31.4032001	504.9660034	22.1501999	3.1083801	19.0417995	5.6925902	9.7075901	17.8152008	5.6925902	1,013.39	118.4420013	57.0895004	25.6744003	321.0710144	197.2160034	206.2330017	321.0710144	21	0	11	17	-4	9	NA	NA	NA	NA	NA	NA	NA	NA	NA	NA	NA	NA	NA	NA	NA	NA	NA	NA	NA	NA
Nitellopsis obtusa	5.55124	52.33713	Coast	11.3747997	5.9797201	31.4032001	504.9660034	22.1501999	3.1083801	19.0417995	5.6925902	9.7075901	17.8152008	5.6925902	1,013.39	118.4420013	57.0895004	25.6744003	321.0710144	197.2160034	206.2330017	321.0710144	23	0	12	16	-4	8	NA	NA	NA	NA	NA	NA	NA	NA	NA	NA	NA	NA	NA	NA	NA	NA	NA	NA	NA	NA
Nitellopsis obtusa	5.54797	52.33716	Coast	11.3747997	5.9797201	31.4032001	504.9660034	22.1501999	3.1083801	19.0417995	5.6925902	9.7075901	17.8152008	5.6925902	1,013.39	118.4420013	57.0895004	25.6744003	321.0710144	197.2160034	206.2330017	321.0710144	26	0	13	15	-4	7	NA	NA	NA	NA	NA	NA	NA	NA	NA	NA	NA	NA	NA	NA	NA	NA	NA	NA	NA	NA
Nitellopsis obtusa	5.5447	52.33718	Coast	11.3747997	5.9797201	31.4032001	504.9660034	22.1501999	3.1083801	19.0417995	5.6925902	9.7075901	17.8152008	5.6925902	1,013.39	118.4420013	57.0895004	25.6744003	321.0710144	197.2160034	206.2330017	321.0710144	26	0	13	15	-4	7	NA	NA	NA	NA	NA	NA	NA	NA	NA	NA	NA	NA	NA	NA	NA	NA	NA	NA	NA	NA
Nitellopsis obtusa	5.54994	52.33753	Coast	11.3747997	5.9797201	31.4032001	504.9660034	22.1501999	3.1083801	19.0417995	5.6925902	9.7075901	17.8152008	5.6925902	1,013.39	118.4420013	57.0895004	25.6744003	321.0710144	197.2160034	206.2330017	321.0710144	26	0	13	15	-4	7	NA	NA	NA	NA	NA	NA	NA	NA	NA	NA	NA	NA	NA	NA	NA	NA	NA	NA	NA	NA
Nitellopsis obtusa	5.54662	52.33759	Coast	11.3747997	5.9797201	31.4032001	504.9660034	22.1501999	3.1083801	19.0417995	5.6925902	9.7075901	17.8152008	5.6925902	1,013.39	118.4420013	57.0895004	25.6744003	321.0710144	197.2160034	206.2330017	321.0710144	26	0	13	15	-4	7	NA	NA	NA	NA	NA	NA	NA	NA	NA	NA	NA	NA	NA	NA	NA	NA	NA	NA	NA	NA
Nitellopsis obtusa	5.54343	52.3376	Coast	11.3747997	5.9797201	31.4032001	504.9660034	22.1501999	3.1083801	19.0417995	5.6925902	9.7075901	17.8152008	5.6925902	1,013.39	118.4420013	57.0895004	25.6744003	321.0710144	197.2160034	206.2330017	321.0710144	26	0	13	15	-4	7	NA	NA	NA	NA	NA	NA	NA	NA	NA	NA	NA	NA	NA	NA	NA	NA	NA	NA	NA	NA
Nitellopsis obtusa	5.5764	52.33793	Coast	11.3747997	5.9797201	31.4032001	504.9660034	22.1501999	3.1083801	19.0417995	5.6925902	9.7075901	17.8152008	5.6925902	1,013.39	118.4420013	57.0895004	25.6744003	321.0710144	197.2160034	206.2330017	321.0710144	21	0	11	17	-4	9	NA	NA	NA	NA	NA	NA	NA	NA	NA	NA	NA	NA	NA	NA	NA	NA	NA	NA	NA	NA
Nitellopsis obtusa	5.54864	52.33797	Coast	11.3747997	5.9797201	31.4032001	504.9660034	22.1501999	3.1083801	19.0417995	5.6925902	9.7075901	17.8152008	5.6925902	1,013.39	118.4420013	57.0895004	25.6744003	321.0710144	197.2160034	206.2330017	321.0710144	26	0	13	15	-4	7	NA	NA	NA	NA	NA	NA	NA	NA	NA	NA	NA	NA	NA	NA	NA	NA	NA	NA	NA	NA
Nitellopsis obtusa	5.54539	52.33799	Coast	11.3747997	5.9797201	31.4032001	504.9660034	22.1501999	3.1083801	19.0417995	5.6925902	9.7075901	17.8152008	5.6925902	1,013.39	118.4420013	57.0895004	25.6744003	321.0710144	197.2160034	206.2330017	321.0710144	26	0	13	15	-4	7	NA	NA	NA	NA	NA	NA	NA	NA	NA	NA	NA	NA	NA	NA	NA	NA	NA	NA	NA	NA
Nitellopsis obtusa	5.54215	52.338	Coast	11.3747997	5.9797201	31.4032001	504.9660034	22.1501999	3.1083801	19.0417995	5.6925902	9.7075901	17.8152008	5.6925902	1,013.39	118.4420013	57.0895004	25.6744003	321.0710144	197.2160034	206.2330017	321.0710144	26	0	13	15	-4	7	NA	NA	NA	NA	NA	NA	NA	NA	NA	NA	NA	NA	NA	NA	NA	NA	NA	NA	NA	NA
Nitellopsis obtusa	5.5414	52.33825	Coast	11.3747997	5.9797201	31.4032001	504.9660034	22.1501999	3.1083801	19.0417995	5.6925902	9.7075901	17.8152008	5.6925902	1,013.39	118.4420013	57.0895004	25.6744003	321.0710144	197.2160034	206.2330017	321.0710144	27	0	14	15	-4	7	NA	NA	NA	NA	NA	NA	NA	NA	NA	NA	NA	NA	NA	NA	NA	NA	NA	NA	NA	NA
Nitellopsis obtusa	5.54735	52.33834	Coast	11.3747997	5.9797201	31.4032001	504.9660034	22.1501999	3.1083801	19.0417995	5.6925902	9.7075901	17.8152008	5.6925902	1,013.39	118.4420013	57.0895004	25.6744003	321.0710144	197.2160034	206.2330017	321.0710144	26	0	13	15	-4	7	NA	NA	NA	NA	NA	NA	NA	NA	NA	NA	NA	NA	NA	NA	NA	NA	NA	NA	NA	NA
Nitellopsis obtusa	5.5441	52.33838	Coast	11.3747997	5.9797201	31.4032001	504.9660034	22.1501999	3.1083801	19.0417995	5.6925902	9.7075901	17.8152008	5.6925902	1,013.39	118.4420013	57.0895004	25.6744003	321.0710144	197.2160034	206.2330017	321.0710144	26	0	13	15	-4	7	NA	NA	NA	NA	NA	NA	NA	NA	NA	NA	NA	NA	NA	NA	NA	NA	NA	NA	NA	NA
Nitellopsis obtusa	5.54271	52.33885	Coast	11.3747997	5.9797201	31.4032001	504.9660034	22.1501999	3.1083801	19.0417995	5.6925902	9.7075901	17.8152008	5.6925902	1,013.39	118.4420013	57.0895004	25.6744003	321.0710144	197.2160034	206.2330017	321.0710144	26	0	13	15	-4	7	NA	NA	NA	NA	NA	NA	NA	NA	NA	NA	NA	NA	NA	NA	NA	NA	NA	NA	NA	NA
Nitellopsis obtusa	5.58154	52.33886	Coast	11.3747997	5.9797201	31.4032001	504.9660034	22.1501999	3.1083801	19.0417995	5.6925902	9.7075901	17.8152008	5.6925902	1,013.39	118.4420013	57.0895004	25.6744003	321.0710144	197.2160034	206.2330017	321.0710144	21	0	11	17	-4	9	NA	NA	NA	NA	NA	NA	NA	NA	NA	NA	NA	NA	NA	NA	NA	NA	NA	NA	NA	NA
Nitellopsis obtusa	5.54472	52.33917	Coast	11.3747997	5.9797201	31.4032001	504.9660034	22.1501999	3.1083801	19.0417995	5.6925902	9.7075901	17.8152008	5.6925902	1,013.39	118.4420013	57.0895004	25.6744003	321.0710144	197.2160034	206.2330017	321.0710144	26	0	13	15	-4	7	NA	NA	NA	NA	NA	NA	NA	NA	NA	NA	NA	NA	NA	NA	NA	NA	NA	NA	NA	NA
Nitellopsis obtusa	5.54147	52.33927	Coast	11.3747997	5.9797201	31.4032001	504.9660034	22.1501999	3.1083801	19.0417995	5.6925902	9.7075901	17.8152008	5.6925902	1,013.39	118.4420013	57.0895004	25.6744003	321.0710144	197.2160034	206.2330017	321.0710144	27	0	14	15	-4	7	NA	NA	NA	NA	NA	NA	NA	NA	NA	NA	NA	NA	NA	NA	NA	NA	NA	NA	NA	NA
Nitellopsis obtusa	5.54085	52.33943	Coast	11.3747997	5.9797201	31.4032001	504.9660034	22.1501999	3.1083801	19.0417995	5.6925902	9.7075901	17.8152008	5.6925902	1,013.39	118.4420013	57.0895004	25.6744003	321.0710144	197.2160034	206.2330017	321.0710144	27	0	14	15	-4	7	NA	NA	NA	NA	NA	NA	NA	NA	NA	NA	NA	NA	NA	NA	NA	NA	NA	NA	NA	NA
Nitellopsis obtusa	5.54343	52.33963	Coast	11.3747997	5.9797201	31.4032001	504.9660034	22.1501999	3.1083801	19.0417995	5.6925902	9.7075901	17.8152008	5.6925902	1,013.39	118.4420013	57.0895004	25.6744003	321.0710144	197.2160034	206.2330017	321.0710144	26	0	13	15	-4	7	NA	NA	NA	NA	NA	NA	NA	NA	NA	NA	NA	NA	NA	NA	NA	NA	NA	NA	NA	NA
Nitellopsis obtusa	5.58384	52.33979	Coast	11.3747997	5.9797201	31.4032001	504.9660034	22.1501999	3.1083801	19.0417995	5.6925902	9.7075901	17.8152008	5.6925902	1,013.39	118.4420013	57.0895004	25.6744003	321.0710144	197.2160034	206.2330017	321.0710144	21	0	11	17	-4	9	NA	NA	NA	NA	NA	NA	NA	NA	NA	NA	NA	NA	NA	NA	NA	NA	NA	NA	NA	NA
Nitellopsis obtusa	5.5778	52.34001	Coast	11.3747997	5.9797201	31.4032001	504.9660034	22.1501999	3.1083801	19.0417995	5.6925902	9.7075901	17.8152008	5.6925902	1,013.39	118.4420013	57.0895004	25.6744003	321.0710144	197.2160034	206.2330017	321.0710144	21	0	11	17	-4	9	NA	NA	NA	NA	NA	NA	NA	NA	NA	NA	NA	NA	NA	NA	NA	NA	NA	NA	NA	NA
Nitellopsis obtusa	5.54213	52.34005	Coast	11.3747997	5.9797201	31.4032001	504.9660034	22.1501999	3.1083801	19.0417995	5.6925902	9.7075901	17.8152008	5.6925902	1,013.39	118.4420013	57.0895004	25.6744003	321.0710144	197.2160034	206.2330017	321.0710144	26	0	13	15	-4	7	NA	NA	NA	NA	NA	NA	NA	NA	NA	NA	NA	NA	NA	NA	NA	NA	NA	NA	NA	NA
Nitellopsis obtusa	5.5806	52.34024	Coast	11.3747997	5.9797201	31.4032001	504.9660034	22.1501999	3.1083801	19.0417995	5.6925902	9.7075901	17.8152008	5.6925902	1,013.39	118.4420013	57.0895004	25.6744003	321.0710144	197.2160034	206.2330017	321.0710144	21	0	11	17	-4	9	NA	NA	NA	NA	NA	NA	NA	NA	NA	NA	NA	NA	NA	NA	NA	NA	NA	NA	NA	NA
Nitellopsis obtusa	5.54091	52.34047	Coast	11.3747997	5.9797201	31.4032001	504.9660034	22.1501999	3.1083801	19.0417995	5.6925902	9.7075901	17.8152008	5.6925902	1,013.39	118.4420013	57.0895004	25.6744003	321.0710144	197.2160034	206.2330017	321.0710144	27	0	14	15	-4	7	NA	NA	NA	NA	NA	NA	NA	NA	NA	NA	NA	NA	NA	NA	NA	NA	NA	NA	NA	NA
Nitellopsis obtusa	5.58473	52.34049	Coast	11.3747997	5.9797201	31.4032001	504.9660034	22.1501999	3.1083801	19.0417995	5.6925902	9.7075901	17.8152008	5.6925902	1,013.39	118.4420013	57.0895004	25.6744003	321.0710144	197.2160034	206.2330017	321.0710144	21	0	11	17	-4	9	NA	NA	NA	NA	NA	NA	NA	NA	NA	NA	NA	NA	NA	NA	NA	NA	NA	NA	NA	NA
Nitellopsis obtusa	5.54021	52.34063	Coast	11.3747997	5.9797201	31.4032001	504.9660034	22.1501999	3.1083801	19.0417995	5.6925902	9.7075901	17.8152008	5.6925902	1,013.39	118.4420013	57.0895004	25.6744003	321.0710144	197.2160034	206.2330017	321.0710144	27	0	14	15	-4	7	NA	NA	NA	NA	NA	NA	NA	NA	NA	NA	NA	NA	NA	NA	NA	NA	NA	NA	NA	NA
Nitellopsis obtusa	5.57951	52.34079	Coast	11.3747997	5.9797201	31.4032001	504.9660034	22.1501999	3.1083801	19.0417995	5.6925902	9.7075901	17.8152008	5.6925902	1,013.39	118.4420013	57.0895004	25.6744003	321.0710144	197.2160034	206.2330017	321.0710144	21	0	11	17	-4	9	NA	NA	NA	NA	NA	NA	NA	NA	NA	NA	NA	NA	NA	NA	NA	NA	NA	NA	NA	NA
Nitellopsis obtusa	5.58363	52.34103	Coast	11.3747997	5.9797201	31.4032001	504.9660034	22.1501999	3.1083801	19.0417995	5.6925902	9.7075901	17.8152008	5.6925902	1,013.39	118.4420013	57.0895004	25.6744003	321.0710144	197.2160034	206.2330017	321.0710144	21	0	11	17	-4	9	NA	NA	NA	NA	NA	NA	NA	NA	NA	NA	NA	NA	NA	NA	NA	NA	NA	NA	NA	NA
Nitellopsis obtusa	5.5783	52.34136	Coast	11.3747997	5.9797201	31.4032001	504.9660034	22.1501999	3.1083801	19.0417995	5.6925902	9.7075901	17.8152008	5.6925902	1,013.39	118.4420013	57.0895004	25.6744003	321.0710144	197.2160034	206.2330017	321.0710144	21	0	11	17	-4	9	NA	NA	NA	NA	NA	NA	NA	NA	NA	NA	NA	NA	NA	NA	NA	NA	NA	NA	NA	NA
Nitellopsis obtusa	5.57718	52.3419	Coast	11.3747997	5.9797201	31.4032001	504.9660034	22.1501999	3.1083801	19.0417995	5.6925902	9.7075901	17.8152008	5.6925902	1,013.39	118.4420013	57.0895004	25.6744003	321.0710144	197.2160034	206.2330017	321.0710144	19	0	10	17	-4	9	NA	NA	NA	NA	NA	NA	NA	NA	NA	NA	NA	NA	NA	NA	NA	NA	NA	NA	NA	NA
Nitellopsis obtusa	5.5792	52.34207	Coast	11.3747997	5.9797201	31.4032001	504.9660034	22.1501999	3.1083801	19.0417995	5.6925902	9.7075901	17.8152008	5.6925902	1,013.39	118.4420013	57.0895004	25.6744003	321.0710144	197.2160034	206.2330017	321.0710144	19	0	10	17	-4	9	NA	NA	NA	NA	NA	NA	NA	NA	NA	NA	NA	NA	NA	NA	NA	NA	NA	NA	NA	NA
Nitellopsis obtusa	5.57816	52.34263	Coast	11.3747997	5.9797201	31.4032001	504.9660034	22.1501999	3.1083801	19.0417995	5.6925902	9.7075901	17.8152008	5.6925902	1,013.39	118.4420013	57.0895004	25.6744003	321.0710144	197.2160034	206.2330017	321.0710144	19	0	10	17	-4	9	NA	NA	NA	NA	NA	NA	NA	NA	NA	NA	NA	NA	NA	NA	NA	NA	NA	NA	NA	NA
Nitellopsis obtusa	5.54478	52.34273	Coast	11.3747997	5.9797201	31.4032001	504.9660034	22.1501999	3.1083801	19.0417995	5.6925902	9.7075901	17.8152008	5.6925902	1,013.39	118.4420013	57.0895004	25.6744003	321.0710144	197.2160034	206.2330017	321.0710144	25	-1	12	15	-7	7	NA	NA	NA	NA	NA	NA	NA	NA	NA	NA	NA	NA	NA	NA	NA	NA	NA	NA	NA	NA
Nitellopsis obtusa	5.54105	52.34274	Coast	11.3747997	5.9797201	31.4032001	504.9660034	22.1501999	3.1083801	19.0417995	5.6925902	9.7075901	17.8152008	5.6925902	1,013.39	118.4420013	57.0895004	25.6744003	321.0710144	197.2160034	206.2330017	321.0710144	27	0	14	15	-5	7	NA	NA	NA	NA	NA	NA	NA	NA	NA	NA	NA	NA	NA	NA	NA	NA	NA	NA	NA	NA
Nitellopsis obtusa	5.57374	52.34367	Coast	11.3747997	5.9797201	31.4032001	504.9660034	22.1501999	3.1083801	19.0417995	5.6925902	9.7075901	17.8152008	5.6925902	1,013.39	118.4420013	57.0895004	25.6744003	321.0710144	197.2160034	206.2330017	321.0710144	19	0	11	17	-4	9	NA	NA	NA	NA	NA	NA	NA	NA	NA	NA	NA	NA	NA	NA	NA	NA	NA	NA	NA	NA
Nitellopsis obtusa	5.57588	52.34375	Coast	11.3747997	5.9797201	31.4032001	504.9660034	22.1501999	3.1083801	19.0417995	5.6925902	9.7075901	17.8152008	5.6925902	1,013.39	118.4420013	57.0895004	25.6744003	321.0710144	197.2160034	206.2330017	321.0710144	19	0	10	17	-4	9	NA	NA	NA	NA	NA	NA	NA	NA	NA	NA	NA	NA	NA	NA	NA	NA	NA	NA	NA	NA
Nitellopsis obtusa	5.57265	52.34418	Coast	11.3747997	5.9797201	31.4032001	504.9660034	22.1501999	3.1083801	19.0417995	5.6925902	9.7075901	17.8152008	5.6925902	1,013.39	118.4420013	57.0895004	25.6744003	321.0710144	197.2160034	206.2330017	321.0710144	19	0	11	17	-4	9	NA	NA	NA	NA	NA	NA	NA	NA	NA	NA	NA	NA	NA	NA	NA	NA	NA	NA	NA	NA
Nitellopsis obtusa	5.57463	52.34431	Coast	11.3747997	5.9797201	31.4032001	504.9660034	22.1501999	3.1083801	19.0417995	5.6925902	9.7075901	17.8152008	5.6925902	1,013.39	118.4420013	57.0895004	25.6744003	321.0710144	197.2160034	206.2330017	321.0710144	19	0	11	17	-4	9	NA	NA	NA	NA	NA	NA	NA	NA	NA	NA	NA	NA	NA	NA	NA	NA	NA	NA	NA	NA
Nitellopsis obtusa	5.57676	52.34449	Coast	11.3747997	5.9797201	31.4032001	504.9660034	22.1501999	3.1083801	19.0417995	5.6925902	9.7075901	17.8152008	5.6925902	1,013.39	118.4420013	57.0895004	25.6744003	321.0710144	197.2160034	206.2330017	321.0710144	19	0	10	17	-4	9	NA	NA	NA	NA	NA	NA	NA	NA	NA	NA	NA	NA	NA	NA	NA	NA	NA	NA	NA	NA
Nitellopsis obtusa	5.54078	52.3452	Coast	11.3747997	5.9797201	31.4032001	504.9660034	22.1501999	3.1083801	19.0417995	5.6925902	9.7075901	17.8152008	5.6925902	1,013.39	118.4420013	57.0895004	25.6744003	321.0710144	197.2160034	206.2330017	321.0710144	27	0	14	15	-5	7	NA	NA	NA	NA	NA	NA	NA	NA	NA	NA	NA	NA	NA	NA	NA	NA	NA	NA	NA	NA
Nitellopsis obtusa	5.54429	52.34528	Coast	11.3747997	5.9797201	31.4032001	504.9660034	22.1501999	3.1083801	19.0417995	5.6925902	9.7075901	17.8152008	5.6925902	1,013.39	118.4420013	57.0895004	25.6744003	321.0710144	197.2160034	206.2330017	321.0710144	25	-1	12	15	-7	7	NA	NA	NA	NA	NA	NA	NA	NA	NA	NA	NA	NA	NA	NA	NA	NA	NA	NA	NA	NA
Nitellopsis obtusa	5.57446	52.34559	Coast	11.3747997	5.9797201	31.4032001	504.9660034	22.1501999	3.1083801	19.0417995	5.6925902	9.7075901	17.8152008	5.6925902	1,013.39	118.4420013	57.0895004	25.6744003	321.0710144	197.2160034	206.2330017	321.0710144	19	0	11	17	-4	9	NA	NA	NA	NA	NA	NA	NA	NA	NA	NA	NA	NA	NA	NA	NA	NA	NA	NA	NA	NA
Nitellopsis obtusa	5.60015	52.34668	Coast	11.3747997	5.9797201	31.4032001	504.9660034	22.1501999	3.1083801	19.0417995	5.6925902	9.7075901	17.8152008	5.6925902	1,013.39	118.4420013	57.0895004	25.6744003	321.0710144	197.2160034	206.2330017	321.0710144	20	0	11	17	-3	9	NA	NA	NA	NA	NA	NA	NA	NA	NA	NA	NA	NA	NA	NA	NA	NA	NA	NA	NA	NA
Nitellopsis obtusa	5.54955	52.35133	Coast	11.3747997	5.9797201	31.4032001	504.9660034	22.1501999	3.1083801	19.0417995	5.6925902	9.7075901	17.8152008	5.6925902	1,013.39	118.4420013	57.0895004	25.6744003	321.0710144	197.2160034	206.2330017	321.0710144	26	-1	12	15	-5	6	NA	NA	NA	NA	NA	NA	NA	NA	NA	NA	NA	NA	NA	NA	NA	NA	NA	NA	NA	NA
Nitellopsis obtusa	5.5464	52.35138	Coast	11.3747997	5.9797201	31.4032001	504.9660034	22.1501999	3.1083801	19.0417995	5.6925902	9.7075901	17.8152008	5.6925902	1,013.39	118.4420013	57.0895004	25.6744003	321.0710144	197.2160034	206.2330017	321.0710144	26	-1	12	15	-5	6	NA	NA	NA	NA	NA	NA	NA	NA	NA	NA	NA	NA	NA	NA	NA	NA	NA	NA	NA	NA
Nitellopsis obtusa	5.55434	52.35325	Coast	11.3747997	5.9797201	31.4032001	504.9660034	22.1501999	3.1083801	19.0417995	5.6925902	9.7075901	17.8152008	5.6925902	1,013.39	118.4420013	57.0895004	25.6744003	321.0710144	197.2160034	206.2330017	321.0710144	23	0	12	15	-5	8	NA	NA	NA	NA	NA	NA	NA	NA	NA	NA	NA	NA	NA	NA	NA	NA	NA	NA	NA	NA
Nitellopsis obtusa	5.54962	52.35331	Coast	11.3747997	5.9797201	31.4032001	504.9660034	22.1501999	3.1083801	19.0417995	5.6925902	9.7075901	17.8152008	5.6925902	1,013.39	118.4420013	57.0895004	25.6744003	321.0710144	197.2160034	206.2330017	321.0710144	26	-1	12	15	-5	6	NA	NA	NA	NA	NA	NA	NA	NA	NA	NA	NA	NA	NA	NA	NA	NA	NA	NA	NA	NA
Nitellopsis obtusa	5.5464	52.35331	Coast	11.3747997	5.9797201	31.4032001	504.9660034	22.1501999	3.1083801	19.0417995	5.6925902	9.7075901	17.8152008	5.6925902	1,013.39	118.4420013	57.0895004	25.6744003	321.0710144	197.2160034	206.2330017	321.0710144	26	-1	12	15	-5	6	NA	NA	NA	NA	NA	NA	NA	NA	NA	NA	NA	NA	NA	NA	NA	NA	NA	NA	NA	NA
Nitellopsis obtusa	5.59013	52.35364	Coast	11.3747997	5.9797201	31.4032001	504.9660034	22.1501999	3.1083801	19.0417995	5.6925902	9.7075901	17.8152008	5.6925902	1,013.39	118.4420013	57.0895004	25.6744003	321.0710144	197.2160034	206.2330017	321.0710144	19	0	10	17	-5	9	NA	NA	NA	NA	NA	NA	NA	NA	NA	NA	NA	NA	NA	NA	NA	NA	NA	NA	NA	NA
Nitellopsis obtusa	5.58705	52.35369	Coast	11.3747997	5.9797201	31.4032001	504.9660034	22.1501999	3.1083801	19.0417995	5.6925902	9.7075901	17.8152008	5.6925902	1,013.39	118.4420013	57.0895004	25.6744003	321.0710144	197.2160034	206.2330017	321.0710144	19	0	10	17	-5	9	NA	NA	NA	NA	NA	NA	NA	NA	NA	NA	NA	NA	NA	NA	NA	NA	NA	NA	NA	NA
Nitellopsis obtusa	5.55323	52.35375	Coast	11.3747997	5.9797201	31.4032001	504.9660034	22.1501999	3.1083801	19.0417995	5.6925902	9.7075901	17.8152008	5.6925902	1,013.39	118.4420013	57.0895004	25.6744003	321.0710144	197.2160034	206.2330017	321.0710144	23	0	12	15	-5	8	NA	NA	NA	NA	NA	NA	NA	NA	NA	NA	NA	NA	NA	NA	NA	NA	NA	NA	NA	NA
Nitellopsis obtusa	5.55534	52.35394	Coast	11.3747997	5.9797201	31.4032001	504.9660034	22.1501999	3.1083801	19.0417995	5.6925902	9.7075901	17.8152008	5.6925902	1,013.39	118.4420013	57.0895004	25.6744003	321.0710144	197.2160034	206.2330017	321.0710144	23	0	12	15	-5	8	NA	NA	NA	NA	NA	NA	NA	NA	NA	NA	NA	NA	NA	NA	NA	NA	NA	NA	NA	NA
Nitellopsis obtusa	5.55212	52.35437	Coast	11.3747997	5.9797201	31.4032001	504.9660034	22.1501999	3.1083801	19.0417995	5.6925902	9.7075901	17.8152008	5.6925902	1,013.39	118.4420013	57.0895004	25.6744003	321.0710144	197.2160034	206.2330017	321.0710144	23	0	12	15	-5	8	NA	NA	NA	NA	NA	NA	NA	NA	NA	NA	NA	NA	NA	NA	NA	NA	NA	NA	NA	NA
Nitellopsis obtusa	5.55416	52.35451	Coast	11.3747997	5.9797201	31.4032001	504.9660034	22.1501999	3.1083801	19.0417995	5.6925902	9.7075901	17.8152008	5.6925902	1,013.39	118.4420013	57.0895004	25.6744003	321.0710144	197.2160034	206.2330017	321.0710144	23	0	12	15	-5	8	NA	NA	NA	NA	NA	NA	NA	NA	NA	NA	NA	NA	NA	NA	NA	NA	NA	NA	NA	NA
Nitellopsis obtusa	5.55624	52.35462	Coast	11.3747997	5.9797201	31.4032001	504.9660034	22.1501999	3.1083801	19.0417995	5.6925902	9.7075901	17.8152008	5.6925902	1,013.39	118.4420013	57.0895004	25.6744003	321.0710144	197.2160034	206.2330017	321.0710144	23	0	12	15	-5	8	NA	NA	NA	NA	NA	NA	NA	NA	NA	NA	NA	NA	NA	NA	NA	NA	NA	NA	NA	NA
Nitellopsis obtusa	5.55093	52.35495	Coast	11.3747997	5.9797201	31.4032001	504.9660034	22.1501999	3.1083801	19.0417995	5.6925902	9.7075901	17.8152008	5.6925902	1,013.39	118.4420013	57.0895004	25.6744003	321.0710144	197.2160034	206.2330017	321.0710144	23	0	12	15	-5	8	NA	NA	NA	NA	NA	NA	NA	NA	NA	NA	NA	NA	NA	NA	NA	NA	NA	NA	NA	NA
Nitellopsis obtusa	5.55298	52.35516	Coast	11.3747997	5.9797201	31.4032001	504.9660034	22.1501999	3.1083801	19.0417995	5.6925902	9.7075901	17.8152008	5.6925902	1,013.39	118.4420013	57.0895004	25.6744003	321.0710144	197.2160034	206.2330017	321.0710144	23	0	12	15	-5	8	NA	NA	NA	NA	NA	NA	NA	NA	NA	NA	NA	NA	NA	NA	NA	NA	NA	NA	NA	NA
Nitellopsis obtusa	5.55516	52.35527	Coast	11.3747997	5.9797201	31.4032001	504.9660034	22.1501999	3.1083801	19.0417995	5.6925902	9.7075901	17.8152008	5.6925902	1,013.39	118.4420013	57.0895004	25.6744003	321.0710144	197.2160034	206.2330017	321.0710144	23	0	12	15	-5	8	NA	NA	NA	NA	NA	NA	NA	NA	NA	NA	NA	NA	NA	NA	NA	NA	NA	NA	NA	NA
Nitellopsis obtusa	5.54982	52.35549	Coast	11.3747997	5.9797201	31.4032001	504.9660034	22.1501999	3.1083801	19.0417995	5.6925902	9.7075901	17.8152008	5.6925902	1,013.39	118.4420013	57.0895004	25.6744003	321.0710144	197.2160034	206.2330017	321.0710144	26	-1	12	15	-5	6	NA	NA	NA	NA	NA	NA	NA	NA	NA	NA	NA	NA	NA	NA	NA	NA	NA	NA	NA	NA
Nitellopsis obtusa	5.59027	52.35557	Coast	11.3747997	5.9797201	31.4032001	504.9660034	22.1501999	3.1083801	19.0417995	5.6925902	9.7075901	17.8152008	5.6925902	1,013.39	118.4420013	57.0895004	25.6744003	321.0710144	197.2160034	206.2330017	321.0710144	19	0	10	17	-5	9	NA	NA	NA	NA	NA	NA	NA	NA	NA	NA	NA	NA	NA	NA	NA	NA	NA	NA	NA	NA
Nitellopsis obtusa	5.58719	52.35562	Coast	11.3747997	5.9797201	31.4032001	504.9660034	22.1501999	3.1083801	19.0417995	5.6925902	9.7075901	17.8152008	5.6925902	1,013.39	118.4420013	57.0895004	25.6744003	321.0710144	197.2160034	206.2330017	321.0710144	19	0	10	17	-5	9	NA	NA	NA	NA	NA	NA	NA	NA	NA	NA	NA	NA	NA	NA	NA	NA	NA	NA	NA	NA
Nitellopsis obtusa	5.55189	52.35562	Coast	11.3747997	5.9797201	31.4032001	504.9660034	22.1501999	3.1083801	19.0417995	5.6925902	9.7075901	17.8152008	5.6925902	1,013.39	118.4420013	57.0895004	25.6744003	321.0710144	197.2160034	206.2330017	321.0710144	23	0	12	15	-5	8	NA	NA	NA	NA	NA	NA	NA	NA	NA	NA	NA	NA	NA	NA	NA	NA	NA	NA	NA	NA
Nitellopsis obtusa	5.55399	52.35577	Coast	11.3747997	5.9797201	31.4032001	504.9660034	22.1501999	3.1083801	19.0417995	5.6925902	9.7075901	17.8152008	5.6925902	1,013.39	118.4420013	57.0895004	25.6744003	321.0710144	197.2160034	206.2330017	321.0710144	23	0	12	15	-5	8	NA	NA	NA	NA	NA	NA	NA	NA	NA	NA	NA	NA	NA	NA	NA	NA	NA	NA	NA	NA
Nitellopsis obtusa	5.54866	52.35608	Coast	11.3747997	5.9797201	31.4032001	504.9660034	22.1501999	3.1083801	19.0417995	5.6925902	9.7075901	17.8152008	5.6925902	1,013.39	118.4420013	57.0895004	25.6744003	321.0710144	197.2160034	206.2330017	321.0710144	26	-1	12	15	-5	6	NA	NA	NA	NA	NA	NA	NA	NA	NA	NA	NA	NA	NA	NA	NA	NA	NA	NA	NA	NA
Nitellopsis obtusa	5.55083	52.35624	Coast	11.3747997	5.9797201	31.4032001	504.9660034	22.1501999	3.1083801	19.0417995	5.6925902	9.7075901	17.8152008	5.6925902	1,013.39	118.4420013	57.0895004	25.6744003	321.0710144	197.2160034	206.2330017	321.0710144	23	0	12	15	-5	8	NA	NA	NA	NA	NA	NA	NA	NA	NA	NA	NA	NA	NA	NA	NA	NA	NA	NA	NA	NA
Nitellopsis obtusa	5.55284	52.35632	Coast	11.3747997	5.9797201	31.4032001	504.9660034	22.1501999	3.1083801	19.0417995	5.6925902	9.7075901	17.8152008	5.6925902	1,013.39	118.4420013	57.0895004	25.6744003	321.0710144	197.2160034	206.2330017	321.0710144	23	0	12	15	-5	8	NA	NA	NA	NA	NA	NA	NA	NA	NA	NA	NA	NA	NA	NA	NA	NA	NA	NA	NA	NA
Nitellopsis obtusa	5.54766	52.35655	Coast	11.3747997	5.9797201	31.4032001	504.9660034	22.1501999	3.1083801	19.0417995	5.6925902	9.7075901	17.8152008	5.6925902	1,013.39	118.4420013	57.0895004	25.6744003	321.0710144	197.2160034	206.2330017	321.0710144	26	-1	12	15	-5	6	NA	NA	NA	NA	NA	NA	NA	NA	NA	NA	NA	NA	NA	NA	NA	NA	NA	NA	NA	NA
Nitellopsis obtusa	5.54964	52.35676	Coast	11.3747997	5.9797201	31.4032001	504.9660034	22.1501999	3.1083801	19.0417995	5.6925902	9.7075901	17.8152008	5.6925902	1,013.39	118.4420013	57.0895004	25.6744003	321.0710144	197.2160034	206.2330017	321.0710144	26	-1	12	15	-5	6	NA	NA	NA	NA	NA	NA	NA	NA	NA	NA	NA	NA	NA	NA	NA	NA	NA	NA	NA	NA
Nitellopsis obtusa	5.55168	52.35685	Coast	11.3747997	5.9797201	31.4032001	504.9660034	22.1501999	3.1083801	19.0417995	5.6925902	9.7075901	17.8152008	5.6925902	1,013.39	118.4420013	57.0895004	25.6744003	321.0710144	197.2160034	206.2330017	321.0710144	23	0	12	15	-5	8	NA	NA	NA	NA	NA	NA	NA	NA	NA	NA	NA	NA	NA	NA	NA	NA	NA	NA	NA	NA
Nitellopsis obtusa	5.56754	52.35717	Coast	11.3747997	5.9797201	31.4032001	504.9660034	22.1501999	3.1083801	19.0417995	5.6925902	9.7075901	17.8152008	5.6925902	1,013.39	118.4420013	57.0895004	25.6744003	321.0710144	197.2160034	206.2330017	321.0710144	20	0	11	17	-5	9	NA	NA	NA	NA	NA	NA	NA	NA	NA	NA	NA	NA	NA	NA	NA	NA	NA	NA	NA	NA
Nitellopsis obtusa	5.54859	52.35723	Coast	11.3747997	5.9797201	31.4032001	504.9660034	22.1501999	3.1083801	19.0417995	5.6925902	9.7075901	17.8152008	5.6925902	1,013.39	118.4420013	57.0895004	25.6744003	321.0710144	197.2160034	206.2330017	321.0710144	26	-1	12	15	-5	6	NA	NA	NA	NA	NA	NA	NA	NA	NA	NA	NA	NA	NA	NA	NA	NA	NA	NA	NA	NA
Nitellopsis obtusa	5.55048	52.35747	Coast	11.3747997	5.9797201	31.4032001	504.9660034	22.1501999	3.1083801	19.0417995	5.6925902	9.7075901	17.8152008	5.6925902	1,013.39	118.4420013	57.0895004	25.6744003	321.0710144	197.2160034	206.2330017	321.0710144	23	0	12	15	-5	8	NA	NA	NA	NA	NA	NA	NA	NA	NA	NA	NA	NA	NA	NA	NA	NA	NA	NA	NA	NA
Nitellopsis obtusa	5.54972	52.3579	Coast	11.3747997	5.9797201	31.4032001	504.9660034	22.1501999	3.1083801	19.0417995	5.6925902	9.7075901	17.8152008	5.6925902	1,013.39	118.4420013	57.0895004	25.6744003	321.0710144	197.2160034	206.2330017	321.0710144	26	-1	12	15	-5	6	NA	NA	NA	NA	NA	NA	NA	NA	NA	NA	NA	NA	NA	NA	NA	NA	NA	NA	NA	NA
Nitellopsis obtusa	5.59823	52.35851	Coast	11.3747997	5.9797201	31.4032001	504.9660034	22.1501999	3.1083801	19.0417995	5.6925902	9.7075901	17.8152008	5.6925902	1,013.39	118.4420013	57.0895004	25.6744003	321.0710144	197.2160034	206.2330017	321.0710144	20	0	11	16	-6	8	NA	NA	NA	NA	NA	NA	NA	NA	NA	NA	NA	NA	NA	NA	NA	NA	NA	NA	NA	NA
Nitellopsis obtusa	5.56953	52.35852	Coast	11.3747997	5.9797201	31.4032001	504.9660034	22.1501999	3.1083801	19.0417995	5.6925902	9.7075901	17.8152008	5.6925902	1,013.39	118.4420013	57.0895004	25.6744003	321.0710144	197.2160034	206.2330017	321.0710144	22	0	11	15	-7	7	NA	NA	NA	NA	NA	NA	NA	NA	NA	NA	NA	NA	NA	NA	NA	NA	NA	NA	NA	NA
Nitellopsis obtusa	5.56755	52.35942	Coast	11.3747997	5.9797201	31.4032001	504.9660034	22.1501999	3.1083801	19.0417995	5.6925902	9.7075901	17.8152008	5.6925902	1,013.39	118.4420013	57.0895004	25.6744003	321.0710144	197.2160034	206.2330017	321.0710144	22	0	11	15	-7	7	NA	NA	NA	NA	NA	NA	NA	NA	NA	NA	NA	NA	NA	NA	NA	NA	NA	NA	NA	NA
Nitellopsis obtusa	5.60046	52.35971	Coast	11.3747997	5.9797201	31.4032001	504.9660034	22.1501999	3.1083801	19.0417995	5.6925902	9.7075901	17.8152008	5.6925902	1,013.39	118.4420013	57.0895004	25.6744003	321.0710144	197.2160034	206.2330017	321.0710144	21	0	11	16	-6	8	NA	NA	NA	NA	NA	NA	NA	NA	NA	NA	NA	NA	NA	NA	NA	NA	NA	NA	NA	NA
Nitellopsis obtusa	5.60276	52.36055	Coast	11.3747997	5.9797201	31.4032001	504.9660034	22.1501999	3.1083801	19.0417995	5.6925902	9.7075901	17.8152008	5.6925902	1,013.39	118.4420013	57.0895004	25.6744003	321.0710144	197.2160034	206.2330017	321.0710144	21	0	11	16	-6	8	NA	NA	NA	NA	NA	NA	NA	NA	NA	NA	NA	NA	NA	NA	NA	NA	NA	NA	NA	NA
Nitellopsis obtusa	5.60499	52.36174	Coast	11.3747997	5.9797201	31.4032001	504.9660034	22.1501999	3.1083801	19.0417995	5.6925902	9.7075901	17.8152008	5.6925902	1,013.39	118.4420013	57.0895004	25.6744003	321.0710144	197.2160034	206.2330017	321.0710144	21	0	11	16	-6	8	NA	NA	NA	NA	NA	NA	NA	NA	NA	NA	NA	NA	NA	NA	NA	NA	NA	NA	NA	NA
Nitellopsis obtusa	5.56586	52.36242	Coast	11.3747997	5.9797201	31.4032001	504.9660034	22.1501999	3.1083801	19.0417995	5.6925902	9.7075901	17.8152008	5.6925902	1,013.39	118.4420013	57.0895004	25.6744003	321.0710144	197.2160034	206.2330017	321.0710144	23	0	12	15	-5	7	NA	NA	NA	NA	NA	NA	NA	NA	NA	NA	NA	NA	NA	NA	NA	NA	NA	NA	NA	NA
Nitellopsis obtusa	5.61604	52.36253	Coast	11.3747997	5.9797201	31.4032001	504.9660034	22.1501999	3.1083801	19.0417995	5.6925902	9.7075901	17.8152008	5.6925902	1,013.39	118.4420013	57.0895004	25.6744003	321.0710144	197.2160034	206.2330017	321.0710144	21	0	12	16	-4	8	NA	NA	NA	NA	NA	NA	NA	NA	NA	NA	NA	NA	NA	NA	NA	NA	NA	NA	NA	NA
Nitellopsis obtusa	5.56206	52.36277	Coast	11.3747997	5.9797201	31.4032001	504.9660034	22.1501999	3.1083801	19.0417995	5.6925902	9.7075901	17.8152008	5.6925902	1,013.39	118.4420013	57.0895004	25.6744003	321.0710144	197.2160034	206.2330017	321.0710144	23	0	12	15	-5	7	NA	NA	NA	NA	NA	NA	NA	NA	NA	NA	NA	NA	NA	NA	NA	NA	NA	NA	NA	NA
Nitellopsis obtusa	5.61584	52.36419	Coast	11.3747997	5.9797201	31.4032001	504.9660034	22.1501999	3.1083801	19.0417995	5.6925902	9.7075901	17.8152008	5.6925902	1,013.39	118.4420013	57.0895004	25.6744003	321.0710144	197.2160034	206.2330017	321.0710144	21	0	12	16	-4	8	NA	NA	NA	NA	NA	NA	NA	NA	NA	NA	NA	NA	NA	NA	NA	NA	NA	NA	NA	NA
Nitellopsis obtusa	5.56199	52.36466	Coast	11.3747997	5.9797201	31.4032001	504.9660034	22.1501999	3.1083801	19.0417995	5.6925902	9.7075901	17.8152008	5.6925902	1,013.39	118.4420013	57.0895004	25.6744003	321.0710144	197.2160034	206.2330017	321.0710144	23	0	12	15	-5	7	NA	NA	NA	NA	NA	NA	NA	NA	NA	NA	NA	NA	NA	NA	NA	NA	NA	NA	NA	NA
Nitellopsis obtusa	5.56544	52.36474	Coast	11.3747997	5.9797201	31.4032001	504.9660034	22.1501999	3.1083801	19.0417995	5.6925902	9.7075901	17.8152008	5.6925902	1,013.39	118.4420013	57.0895004	25.6744003	321.0710144	197.2160034	206.2330017	321.0710144	23	0	12	15	-5	7	NA	NA	NA	NA	NA	NA	NA	NA	NA	NA	NA	NA	NA	NA	NA	NA	NA	NA	NA	NA
Nitellopsis obtusa	5.66437	52.37296	Coast	11.3747997	5.9797201	31.4032001	504.9660034	22.1501999	3.1083801	19.0417995	5.6925902	9.7075901	17.8152008	5.6925902	1,013.39	118.4420013	57.0895004	25.6744003	321.0710144	197.2160034	206.2330017	321.0710144	22	-1	12	16	-5	7	NA	NA	NA	NA	NA	NA	NA	NA	NA	NA	NA	NA	NA	NA	NA	NA	NA	NA	NA	NA
Nitellopsis obtusa	5.6184	52.37303	Coast	11.3747997	5.9797201	31.4032001	504.9660034	22.1501999	3.1083801	19.0417995	5.6925902	9.7075901	17.8152008	5.6925902	1,013.39	118.4420013	57.0895004	25.6744003	321.0710144	197.2160034	206.2330017	321.0710144	23	-1	12	16	-3	8	NA	NA	NA	NA	NA	NA	NA	NA	NA	NA	NA	NA	NA	NA	NA	NA	NA	NA	NA	NA
Nitellopsis obtusa	5.63296	52.37506	Coast	11.3747997	5.9797201	31.4032001	504.9660034	22.1501999	3.1083801	19.0417995	5.6925902	9.7075901	17.8152008	5.6925902	1,013.39	118.4420013	57.0895004	25.6744003	321.0710144	197.2160034	206.2330017	321.0710144	23	-1	12	15	-6	7	NA	NA	NA	NA	NA	NA	NA	NA	NA	NA	NA	NA	NA	NA	NA	NA	NA	NA	NA	NA
Nitellopsis obtusa	5.66433	52.37512	Coast	11.3747997	5.9797201	31.4032001	504.9660034	22.1501999	3.1083801	19.0417995	5.6925902	9.7075901	17.8152008	5.6925902	1,013.39	118.4420013	57.0895004	25.6744003	321.0710144	197.2160034	206.2330017	321.0710144	21	-1	12	17	-5	9	NA	NA	NA	NA	NA	NA	NA	NA	NA	NA	NA	NA	NA	NA	NA	NA	NA	NA	NA	NA
Nitellopsis obtusa	5.63334	52.37655	Coast	11.3747997	5.9797201	31.4032001	504.9660034	22.1501999	3.1083801	19.0417995	5.6925902	9.7075901	17.8152008	5.6925902	1,013.39	118.4420013	57.0895004	25.6744003	321.0710144	197.2160034	206.2330017	321.0710144	21	-1	12	16	-6	8	NA	NA	NA	NA	NA	NA	NA	NA	NA	NA	NA	NA	NA	NA	NA	NA	NA	NA	NA	NA
Nitellopsis obtusa	5.69358	52.38202	Coast	11.3747997	5.9797201	31.4032001	504.9660034	22.1501999	3.1083801	19.0417995	5.6925902	9.7075901	17.8152008	5.6925902	1,013.39	118.4420013	57.0895004	25.6744003	321.0710144	197.2160034	206.2330017	321.0710144	22	0	12	15	-5	7	NA	NA	NA	NA	NA	NA	NA	NA	NA	NA	NA	NA	NA	NA	NA	NA	NA	NA	NA	NA
Nitellopsis obtusa	5.68943	52.38214	Coast	11.3747997	5.9797201	31.4032001	504.9660034	22.1501999	3.1083801	19.0417995	5.6925902	9.7075901	17.8152008	5.6925902	1,013.39	118.4420013	57.0895004	25.6744003	321.0710144	197.2160034	206.2330017	321.0710144	22	0	12	15	-5	7	NA	NA	NA	NA	NA	NA	NA	NA	NA	NA	NA	NA	NA	NA	NA	NA	NA	NA	NA	NA
Nitellopsis obtusa	5.68846	52.38278	Coast	11.3747997	5.9797201	31.4032001	504.9660034	22.1501999	3.1083801	19.0417995	5.6925902	9.7075901	17.8152008	5.6925902	1,013.39	118.4420013	57.0895004	25.6744003	321.0710144	197.2160034	206.2330017	321.0710144	22	0	12	15	-5	7	NA	NA	NA	NA	NA	NA	NA	NA	NA	NA	NA	NA	NA	NA	NA	NA	NA	NA	NA	NA
Nitellopsis obtusa	5.68743	52.38346	Coast	11.3747997	5.9797201	31.4032001	504.9660034	22.1501999	3.1083801	19.0417995	5.6925902	9.7075901	17.8152008	5.6925902	1,013.39	118.4420013	57.0895004	25.6744003	321.0710144	197.2160034	206.2330017	321.0710144	20	-1	11	18	-2	9	NA	NA	NA	NA	NA	NA	NA	NA	NA	NA	NA	NA	NA	NA	NA	NA	NA	NA	NA	NA
Nitellopsis obtusa	5.6864	52.38409	Coast	11.3747997	5.9797201	31.4032001	504.9660034	22.1501999	3.1083801	19.0417995	5.6925902	9.7075901	17.8152008	5.6925902	1,013.39	118.4420013	57.0895004	25.6744003	321.0710144	197.2160034	206.2330017	321.0710144	20	-1	11	18	-2	9	NA	NA	NA	NA	NA	NA	NA	NA	NA	NA	NA	NA	NA	NA	NA	NA	NA	NA	NA	NA
Nitellopsis obtusa	5.67221	52.3881	Coast	11.3747997	5.9797201	31.4032001	504.9660034	22.1501999	3.1083801	19.0417995	5.6925902	9.7075901	17.8152008	5.6925902	1,013.39	118.4420013	57.0895004	25.6744003	321.0710144	197.2160034	206.2330017	321.0710144	20	-1	11	17	-4	10	NA	NA	NA	NA	NA	NA	NA	NA	NA	NA	NA	NA	NA	NA	NA	NA	NA	NA	NA	NA
Nitellopsis obtusa	5.67543	52.38818	Coast	11.3747997	5.9797201	31.4032001	504.9660034	22.1501999	3.1083801	19.0417995	5.6925902	9.7075901	17.8152008	5.6925902	1,013.39	118.4420013	57.0895004	25.6744003	321.0710144	197.2160034	206.2330017	321.0710144	20	-1	11	17	-2	9	NA	NA	NA	NA	NA	NA	NA	NA	NA	NA	NA	NA	NA	NA	NA	NA	NA	NA	NA	NA
Nitellopsis obtusa	5.67932	52.3886	Coast	11.3747997	5.9797201	31.4032001	504.9660034	22.1501999	3.1083801	19.0417995	5.6925902	9.7075901	17.8152008	5.6925902	1,013.39	118.4420013	57.0895004	25.6744003	321.0710144	197.2160034	206.2330017	321.0710144	20	-1	11	17	-2	9	NA	NA	NA	NA	NA	NA	NA	NA	NA	NA	NA	NA	NA	NA	NA	NA	NA	NA	NA	NA
Nitellopsis obtusa	5.68256	52.38921	Coast	11.3747997	5.9797201	31.4032001	504.9660034	22.1501999	3.1083801	19.0417995	5.6925902	9.7075901	17.8152008	5.6925902	1,013.39	118.4420013	57.0895004	25.6744003	321.0710144	197.2160034	206.2330017	321.0710144	20	-1	11	17	-2	9	NA	NA	NA	NA	NA	NA	NA	NA	NA	NA	NA	NA	NA	NA	NA	NA	NA	NA	NA	NA
Nitellopsis obtusa	5.68038	52.38924	Coast	11.3747997	5.9797201	31.4032001	504.9660034	22.1501999	3.1083801	19.0417995	5.6925902	9.7075901	17.8152008	5.6925902	1,013.39	118.4420013	57.0895004	25.6744003	321.0710144	197.2160034	206.2330017	321.0710144	20	-1	11	17	-2	9	NA	NA	NA	NA	NA	NA	NA	NA	NA	NA	NA	NA	NA	NA	NA	NA	NA	NA	NA	NA
Nitellopsis obtusa	5.67825	52.38926	Coast	11.3747997	5.9797201	31.4032001	504.9660034	22.1501999	3.1083801	19.0417995	5.6925902	9.7075901	17.8152008	5.6925902	1,013.39	118.4420013	57.0895004	25.6744003	321.0710144	197.2160034	206.2330017	321.0710144	20	-1	11	17	-2	9	NA	NA	NA	NA	NA	NA	NA	NA	NA	NA	NA	NA	NA	NA	NA	NA	NA	NA	NA	NA
Nitellopsis obtusa	5.68145	52.38986	Coast	11.3747997	5.9797201	31.4032001	504.9660034	22.1501999	3.1083801	19.0417995	5.6925902	9.7075901	17.8152008	5.6925902	1,013.39	118.4420013	57.0895004	25.6744003	321.0710144	197.2160034	206.2330017	321.0710144	20	-1	11	17	-2	9	NA	NA	NA	NA	NA	NA	NA	NA	NA	NA	NA	NA	NA	NA	NA	NA	NA	NA	NA	NA
Nitellopsis obtusa	5.67938	52.38987	Coast	11.3747997	5.9797201	31.4032001	504.9660034	22.1501999	3.1083801	19.0417995	5.6925902	9.7075901	17.8152008	5.6925902	1,013.39	118.4420013	57.0895004	25.6744003	321.0710144	197.2160034	206.2330017	321.0710144	20	-1	11	17	-2	9	NA	NA	NA	NA	NA	NA	NA	NA	NA	NA	NA	NA	NA	NA	NA	NA	NA	NA	NA	NA
Nitellopsis obtusa	5.67559	52.38993	Coast	11.3747997	5.9797201	31.4032001	504.9660034	22.1501999	3.1083801	19.0417995	5.6925902	9.7075901	17.8152008	5.6925902	1,013.39	118.4420013	57.0895004	25.6744003	321.0710144	197.2160034	206.2330017	321.0710144	20	-1	11	17	-2	9	NA	NA	NA	NA	NA	NA	NA	NA	NA	NA	NA	NA	NA	NA	NA	NA	NA	NA	NA	NA
Nitellopsis obtusa	5.67222	52.38994	Coast	11.3747997	5.9797201	31.4032001	504.9660034	22.1501999	3.1083801	19.0417995	5.6925902	9.7075901	17.8152008	5.6925902	1,013.39	118.4420013	57.0895004	25.6744003	321.0710144	197.2160034	206.2330017	321.0710144	20	-1	11	17	-4	10	NA	NA	NA	NA	NA	NA	NA	NA	NA	NA	NA	NA	NA	NA	NA	NA	NA	NA	NA	NA
Nitellopsis obtusa	5.67726	52.38995	Coast	11.3747997	5.9797201	31.4032001	504.9660034	22.1501999	3.1083801	19.0417995	5.6925902	9.7075901	17.8152008	5.6925902	1,013.39	118.4420013	57.0895004	25.6744003	321.0710144	197.2160034	206.2330017	321.0710144	20	-1	11	17	-2	9	NA	NA	NA	NA	NA	NA	NA	NA	NA	NA	NA	NA	NA	NA	NA	NA	NA	NA	NA	NA
Nitellopsis obtusa	5.68051	52.39051	Coast	11.3747997	5.9797201	31.4032001	504.9660034	22.1501999	3.1083801	19.0417995	5.6925902	9.7075901	17.8152008	5.6925902	1,013.39	118.4420013	57.0895004	25.6744003	321.0710144	197.2160034	206.2330017	321.0710144	20	-1	11	17	-2	9	NA	NA	NA	NA	NA	NA	NA	NA	NA	NA	NA	NA	NA	NA	NA	NA	NA	NA	NA	NA
Nitellopsis obtusa	5.6764	52.39055	Coast	11.3747997	5.9797201	31.4032001	504.9660034	22.1501999	3.1083801	19.0417995	5.6925902	9.7075901	17.8152008	5.6925902	1,013.39	118.4420013	57.0895004	25.6744003	321.0710144	197.2160034	206.2330017	321.0710144	20	-1	11	17	-2	9	NA	NA	NA	NA	NA	NA	NA	NA	NA	NA	NA	NA	NA	NA	NA	NA	NA	NA	NA	NA
Nitellopsis obtusa	5.67834	52.39055	Coast	11.3747997	5.9797201	31.4032001	504.9660034	22.1501999	3.1083801	19.0417995	5.6925902	9.7075901	17.8152008	5.6925902	1,013.39	118.4420013	57.0895004	25.6744003	321.0710144	197.2160034	206.2330017	321.0710144	20	-1	11	17	-2	9	NA	NA	NA	NA	NA	NA	NA	NA	NA	NA	NA	NA	NA	NA	NA	NA	NA	NA	NA	NA
Nitellopsis obtusa	5.67946	52.39115	Coast	11.3747997	5.9797201	31.4032001	504.9660034	22.1501999	3.1083801	19.0417995	5.6925902	9.7075901	17.8152008	5.6925902	1,013.39	118.4420013	57.0895004	25.6744003	321.0710144	197.2160034	206.2330017	321.0710144	20	-1	11	17	-2	9	NA	NA	NA	NA	NA	NA	NA	NA	NA	NA	NA	NA	NA	NA	NA	NA	NA	NA	NA	NA
Nitellopsis obtusa	5.67733	52.39119	Coast	11.3747997	5.9797201	31.4032001	504.9660034	22.1501999	3.1083801	19.0417995	5.6925902	9.7075901	17.8152008	5.6925902	1,013.39	118.4420013	57.0895004	25.6744003	321.0710144	197.2160034	206.2330017	321.0710144	20	-1	11	17	-2	9	NA	NA	NA	NA	NA	NA	NA	NA	NA	NA	NA	NA	NA	NA	NA	NA	NA	NA	NA	NA
Nitellopsis obtusa	5.67523	52.39125	Coast	11.3747997	5.9797201	31.4032001	504.9660034	22.1501999	3.1083801	19.0417995	5.6925902	9.7075901	17.8152008	5.6925902	1,013.39	118.4420013	57.0895004	25.6744003	321.0710144	197.2160034	206.2330017	321.0710144	20	-1	11	17	-2	9	NA	NA	NA	NA	NA	NA	NA	NA	NA	NA	NA	NA	NA	NA	NA	NA	NA	NA	NA	NA
Nitellopsis obtusa	5.67638	52.39179	Coast	11.3747997	5.9797201	31.4032001	504.9660034	22.1501999	3.1083801	19.0417995	5.6925902	9.7075901	17.8152008	5.6925902	1,013.39	118.4420013	57.0895004	25.6744003	321.0710144	197.2160034	206.2330017	321.0710144	20	-1	12	18	-5	8	NA	NA	NA	NA	NA	NA	NA	NA	NA	NA	NA	NA	NA	NA	NA	NA	NA	NA	NA	NA
Nitellopsis obtusa	5.67862	52.39182	Coast	11.3747997	5.9797201	31.4032001	504.9660034	22.1501999	3.1083801	19.0417995	5.6925902	9.7075901	17.8152008	5.6925902	1,013.39	118.4420013	57.0895004	25.6744003	321.0710144	197.2160034	206.2330017	321.0710144	20	-1	12	18	-5	8	NA	NA	NA	NA	NA	NA	NA	NA	NA	NA	NA	NA	NA	NA	NA	NA	NA	NA	NA	NA
Nitellopsis obtusa	5.67747	52.39244	Coast	11.3747997	5.9797201	31.4032001	504.9660034	22.1501999	3.1083801	19.0417995	5.6925902	9.7075901	17.8152008	5.6925902	1,013.39	118.4420013	57.0895004	25.6744003	321.0710144	197.2160034	206.2330017	321.0710144	20	-1	12	18	-5	8	NA	NA	NA	NA	NA	NA	NA	NA	NA	NA	NA	NA	NA	NA	NA	NA	NA	NA	NA	NA
Nitellopsis obtusa	5.67534	52.39248	Coast	11.3747997	5.9797201	31.4032001	504.9660034	22.1501999	3.1083801	19.0417995	5.6925902	9.7075901	17.8152008	5.6925902	1,013.39	118.4420013	57.0895004	25.6744003	321.0710144	197.2160034	206.2330017	321.0710144	20	-1	12	18	-5	8	NA	NA	NA	NA	NA	NA	NA	NA	NA	NA	NA	NA	NA	NA	NA	NA	NA	NA	NA	NA
Nitellopsis obtusa	5.67336	52.39259	Coast	11.3747997	5.9797201	31.4032001	504.9660034	22.1501999	3.1083801	19.0417995	5.6925902	9.7075901	17.8152008	5.6925902	1,013.39	118.4420013	57.0895004	25.6744003	321.0710144	197.2160034	206.2330017	321.0710144	21	-1	12	17	-5	8	NA	NA	NA	NA	NA	NA	NA	NA	NA	NA	NA	NA	NA	NA	NA	NA	NA	NA	NA	NA
Nitellopsis obtusa	5.67119	52.3938	Coast	11.3747997	5.9797201	31.4032001	504.9660034	22.1501999	3.1083801	19.0417995	5.6925902	9.7075901	17.8152008	5.6925902	1,013.39	118.4420013	57.0895004	25.6744003	321.0710144	197.2160034	206.2330017	321.0710144	21	-1	12	17	-5	8	NA	NA	NA	NA	NA	NA	NA	NA	NA	NA	NA	NA	NA	NA	NA	NA	NA	NA	NA	NA
Nitellopsis obtusa	5.67444	52.39443	Coast	11.3747997	5.9797201	31.4032001	504.9660034	22.1501999	3.1083801	19.0417995	5.6925902	9.7075901	17.8152008	5.6925902	1,013.39	118.4420013	57.0895004	25.6744003	321.0710144	197.2160034	206.2330017	321.0710144	21	-1	12	17	-5	8	NA	NA	NA	NA	NA	NA	NA	NA	NA	NA	NA	NA	NA	NA	NA	NA	NA	NA	NA	NA
Nitellopsis obtusa	5.67228	52.39446	Coast	11.3747997	5.9797201	31.4032001	504.9660034	22.1501999	3.1083801	19.0417995	5.6925902	9.7075901	17.8152008	5.6925902	1,013.39	118.4420013	57.0895004	25.6744003	321.0710144	197.2160034	206.2330017	321.0710144	21	-1	12	17	-5	8	NA	NA	NA	NA	NA	NA	NA	NA	NA	NA	NA	NA	NA	NA	NA	NA	NA	NA	NA	NA
Nitellopsis obtusa	5.67019	52.39448	Coast	11.3747997	5.9797201	31.4032001	504.9660034	22.1501999	3.1083801	19.0417995	5.6925902	9.7075901	17.8152008	5.6925902	1,013.39	118.4420013	57.0895004	25.6744003	321.0710144	197.2160034	206.2330017	321.0710144	21	-1	12	17	-5	8	NA	NA	NA	NA	NA	NA	NA	NA	NA	NA	NA	NA	NA	NA	NA	NA	NA	NA	NA	NA
Nitellopsis obtusa	5.67343	52.39504	Coast	11.3747997	5.9797201	31.4032001	504.9660034	22.1501999	3.1083801	19.0417995	5.6925902	9.7075901	17.8152008	5.6925902	1,013.39	118.4420013	57.0895004	25.6744003	321.0710144	197.2160034	206.2330017	321.0710144	21	-1	12	17	-5	8	NA	NA	NA	NA	NA	NA	NA	NA	NA	NA	NA	NA	NA	NA	NA	NA	NA	NA	NA	NA
Nitellopsis obtusa	5.67131	52.39508	Coast	11.3747997	5.9797201	31.4032001	504.9660034	22.1501999	3.1083801	19.0417995	5.6925902	9.7075901	17.8152008	5.6925902	1,013.39	118.4420013	57.0895004	25.6744003	321.0710144	197.2160034	206.2330017	321.0710144	21	-1	12	17	-5	8	NA	NA	NA	NA	NA	NA	NA	NA	NA	NA	NA	NA	NA	NA	NA	NA	NA	NA	NA	NA
Nitellopsis obtusa	5.66929	52.39519	Coast	11.3747997	5.9797201	31.4032001	504.9660034	22.1501999	3.1083801	19.0417995	5.6925902	9.7075901	17.8152008	5.6925902	1,013.39	118.4420013	57.0895004	25.6744003	321.0710144	197.2160034	206.2330017	321.0710144	21	-1	12	17	-5	8	NA	NA	NA	NA	NA	NA	NA	NA	NA	NA	NA	NA	NA	NA	NA	NA	NA	NA	NA	NA
Nitellopsis obtusa	5.70179	52.39566	Coast	11.3747997	5.9797201	31.4032001	504.9660034	22.1501999	3.1083801	19.0417995	5.6925902	9.7075901	17.8152008	5.6925902	1,013.39	118.4420013	57.0895004	25.6744003	321.0710144	197.2160034	206.2330017	321.0710144	20	-1	11	18	-3	9	NA	NA	NA	NA	NA	NA	NA	NA	NA	NA	NA	NA	NA	NA	NA	NA	NA	NA	NA	NA
Nitellopsis obtusa	5.67241	52.39574	Coast	11.3747997	5.9797201	31.4032001	504.9660034	22.1501999	3.1083801	19.0417995	5.6925902	9.7075901	17.8152008	5.6925902	1,013.39	118.4420013	57.0895004	25.6744003	321.0710144	197.2160034	206.2330017	321.0710144	21	-1	12	17	-5	8	NA	NA	NA	NA	NA	NA	NA	NA	NA	NA	NA	NA	NA	NA	NA	NA	NA	NA	NA	NA
Nitellopsis obtusa	5.67029	52.39575	Coast	11.3747997	5.9797201	31.4032001	504.9660034	22.1501999	3.1083801	19.0417995	5.6925902	9.7075901	17.8152008	5.6925902	1,013.39	118.4420013	57.0895004	25.6744003	321.0710144	197.2160034	206.2330017	321.0710144	21	-1	12	17	-5	8	NA	NA	NA	NA	NA	NA	NA	NA	NA	NA	NA	NA	NA	NA	NA	NA	NA	NA	NA	NA
Nitellopsis obtusa	5.72969	52.39627	Coast	11.3747997	5.9797201	31.4032001	504.9660034	22.1501999	3.1083801	19.0417995	5.6925902	9.7075901	17.8152008	5.6925902	1,013.39	118.4420013	57.0895004	25.6744003	321.0710144	197.2160034	206.2330017	321.0710144	20	-2	11	17	-4	8	NA	NA	NA	NA	NA	NA	NA	NA	NA	NA	NA	NA	NA	NA	NA	NA	NA	NA	NA	NA
Nitellopsis obtusa	5.67137	52.39635	Coast	11.3747997	5.9797201	31.4032001	504.9660034	22.1501999	3.1083801	19.0417995	5.6925902	9.7075901	17.8152008	5.6925902	1,013.39	118.4420013	57.0895004	25.6744003	321.0710144	197.2160034	206.2330017	321.0710144	21	-1	12	17	-5	8	NA	NA	NA	NA	NA	NA	NA	NA	NA	NA	NA	NA	NA	NA	NA	NA	NA	NA	NA	NA
Nitellopsis obtusa	5.68704	52.39771	Coast	11.3747997	5.9797201	31.4032001	504.9660034	22.1501999	3.1083801	19.0417995	5.6925902	9.7075901	17.8152008	5.6925902	1,013.39	118.4420013	57.0895004	25.6744003	321.0710144	197.2160034	206.2330017	321.0710144	20	-1	11	19	-4	9	NA	NA	NA	NA	NA	NA	NA	NA	NA	NA	NA	NA	NA	NA	NA	NA	NA	NA	NA	NA
Nitellopsis obtusa	5.69043	52.39791	Coast	11.3747997	5.9797201	31.4032001	504.9660034	22.1501999	3.1083801	19.0417995	5.6925902	9.7075901	17.8152008	5.6925902	1,013.39	118.4420013	57.0895004	25.6744003	321.0710144	197.2160034	206.2330017	321.0710144	20	-1	11	19	-4	9	NA	NA	NA	NA	NA	NA	NA	NA	NA	NA	NA	NA	NA	NA	NA	NA	NA	NA	NA	NA
Nitellopsis obtusa	5.72991	52.39801	Coast	11.3747997	5.9797201	31.4032001	504.9660034	22.1501999	3.1083801	19.0417995	5.6925902	9.7075901	17.8152008	5.6925902	1,013.39	118.4420013	57.0895004	25.6744003	321.0710144	197.2160034	206.2330017	321.0710144	20	-2	11	17	-4	8	NA	NA	NA	NA	NA	NA	NA	NA	NA	NA	NA	NA	NA	NA	NA	NA	NA	NA	NA	NA
Nitellopsis obtusa	5.69054	52.40002	Coast	11.3747997	5.9797201	31.4032001	504.9660034	22.1501999	3.1083801	19.0417995	5.6925902	9.7075901	17.8152008	5.6925902	1,013.39	118.4420013	57.0895004	25.6744003	321.0710144	197.2160034	206.2330017	321.0710144	23	-5	12	16	-6	7	NA	NA	NA	NA	NA	NA	NA	NA	NA	NA	NA	NA	NA	NA	NA	NA	NA	NA	NA	NA
Nitellopsis obtusa	5.68645	52.40007	Coast	11.3747997	5.9797201	31.4032001	504.9660034	22.1501999	3.1083801	19.0417995	5.6925902	9.7075901	17.8152008	5.6925902	1,013.39	118.4420013	57.0895004	25.6744003	321.0710144	197.2160034	206.2330017	321.0710144	23	-5	12	16	-6	7	NA	NA	NA	NA	NA	NA	NA	NA	NA	NA	NA	NA	NA	NA	NA	NA	NA	NA	NA	NA
Nitellopsis obtusa	5.74575	52.40283	Coast	11.3747997	5.9797201	31.4032001	504.9660034	22.1501999	3.1083801	19.0417995	5.6925902	9.7075901	17.8152008	5.6925902	1,013.39	118.4420013	57.0895004	25.6744003	321.0710144	197.2160034	206.2330017	321.0710144	21	-1	11	17	-4	9	NA	NA	NA	NA	NA	NA	NA	NA	NA	NA	NA	NA	NA	NA	NA	NA	NA	NA	NA	NA
Nitellopsis obtusa	5.74477	52.40347	Coast	11.3747997	5.9797201	31.4032001	504.9660034	22.1501999	3.1083801	19.0417995	5.6925902	9.7075901	17.8152008	5.6925902	1,013.39	118.4420013	57.0895004	25.6744003	321.0710144	197.2160034	206.2330017	321.0710144	21	-1	11	17	-4	9	NA	NA	NA	NA	NA	NA	NA	NA	NA	NA	NA	NA	NA	NA	NA	NA	NA	NA	NA	NA
Nitellopsis obtusa	5.74377	52.40415	Coast	11.3747997	5.9797201	31.4032001	504.9660034	22.1501999	3.1083801	19.0417995	5.6925902	9.7075901	17.8152008	5.6925902	1,013.39	118.4420013	57.0895004	25.6744003	321.0710144	197.2160034	206.2330017	321.0710144	21	-1	11	17	-4	9	NA	NA	NA	NA	NA	NA	NA	NA	NA	NA	NA	NA	NA	NA	NA	NA	NA	NA	NA	NA
Nitellopsis obtusa	5.70504	52.40435	Coast	11.3747997	5.9797201	31.4032001	504.9660034	22.1501999	3.1083801	19.0417995	5.6925902	9.7075901	17.8152008	5.6925902	1,013.39	118.4420013	57.0895004	25.6744003	321.0710144	197.2160034	206.2330017	321.0710144	21	-1	12	17	-3	9	NA	NA	NA	NA	NA	NA	NA	NA	NA	NA	NA	NA	NA	NA	NA	NA	NA	NA	NA	NA
Nitellopsis obtusa	5.70806	52.40478	Coast	11.3747997	5.9797201	31.4032001	504.9660034	22.1501999	3.1083801	19.0417995	5.6925902	9.7075901	17.8152008	5.6925902	1,013.39	118.4420013	57.0895004	25.6744003	321.0710144	197.2160034	206.2330017	321.0710144	21	-1	12	17	-3	9	NA	NA	NA	NA	NA	NA	NA	NA	NA	NA	NA	NA	NA	NA	NA	NA	NA	NA	NA	NA
Nitellopsis obtusa	5.74184	52.40554	Coast	11.3747997	5.9797201	31.4032001	504.9660034	22.1501999	3.1083801	19.0417995	5.6925902	9.7075901	17.8152008	5.6925902	1,013.39	118.4420013	57.0895004	25.6744003	321.0710144	197.2160034	206.2330017	321.0710144	21	-1	11	17	-4	9	NA	NA	NA	NA	NA	NA	NA	NA	NA	NA	NA	NA	NA	NA	NA	NA	NA	NA	NA	NA
Nitellopsis obtusa	5.73977	52.40557	Coast	11.3747997	5.9797201	31.4032001	504.9660034	22.1501999	3.1083801	19.0417995	5.6925902	9.7075901	17.8152008	5.6925902	1,013.39	118.4420013	57.0895004	25.6744003	321.0710144	197.2160034	206.2330017	321.0710144	20	-1	11	18	-4	9	NA	NA	NA	NA	NA	NA	NA	NA	NA	NA	NA	NA	NA	NA	NA	NA	NA	NA	NA	NA
Nitellopsis obtusa	5.70433	52.40606	Coast	11.3747997	5.9797201	31.4032001	504.9660034	22.1501999	3.1083801	19.0417995	5.6925902	9.7075901	17.8152008	5.6925902	1,013.39	118.4420013	57.0895004	25.6744003	321.0710144	197.2160034	206.2330017	321.0710144	21	-1	12	17	-3	9	NA	NA	NA	NA	NA	NA	NA	NA	NA	NA	NA	NA	NA	NA	NA	NA	NA	NA	NA	NA
Nitellopsis obtusa	5.73884	52.40624	Coast	11.3747997	5.9797201	31.4032001	504.9660034	22.1501999	3.1083801	19.0417995	5.6925902	9.7075901	17.8152008	5.6925902	1,013.39	118.4420013	57.0895004	25.6744003	321.0710144	197.2160034	206.2330017	321.0710144	20	-1	11	18	-4	9	NA	NA	NA	NA	NA	NA	NA	NA	NA	NA	NA	NA	NA	NA	NA	NA	NA	NA	NA	NA
Nitellopsis obtusa	5.70742	52.40653	Coast	11.3747997	5.9797201	31.4032001	504.9660034	22.1501999	3.1083801	19.0417995	5.6925902	9.7075901	17.8152008	5.6925902	1,013.39	118.4420013	57.0895004	25.6744003	321.0710144	197.2160034	206.2330017	321.0710144	21	-1	12	17	-3	9	NA	NA	NA	NA	NA	NA	NA	NA	NA	NA	NA	NA	NA	NA	NA	NA	NA	NA	NA	NA
Nitellopsis obtusa	5.73989	52.40692	Coast	11.3747997	5.9797201	31.4032001	504.9660034	22.1501999	3.1083801	19.0417995	5.6925902	9.7075901	17.8152008	5.6925902	1,013.39	118.4420013	57.0895004	25.6744003	321.0710144	197.2160034	206.2330017	321.0710144	20	-1	11	18	-4	9	NA	NA	NA	NA	NA	NA	NA	NA	NA	NA	NA	NA	NA	NA	NA	NA	NA	NA	NA	NA
Nitellopsis obtusa	5.74107	52.40741	Coast	11.3747997	5.9797201	31.4032001	504.9660034	22.1501999	3.1083801	19.0417995	5.6925902	9.7075901	17.8152008	5.6925902	1,013.39	118.4420013	57.0895004	25.6744003	321.0710144	197.2160034	206.2330017	321.0710144	20	-1	11	18	-4	9	NA	NA	NA	NA	NA	NA	NA	NA	NA	NA	NA	NA	NA	NA	NA	NA	NA	NA	NA	NA
Nitellopsis obtusa	5.73898	52.40758	Coast	11.3747997	5.9797201	31.4032001	504.9660034	22.1501999	3.1083801	19.0417995	5.6925902	9.7075901	17.8152008	5.6925902	1,013.39	118.4420013	57.0895004	25.6744003	321.0710144	197.2160034	206.2330017	321.0710144	20	-1	11	18	-4	9	NA	NA	NA	NA	NA	NA	NA	NA	NA	NA	NA	NA	NA	NA	NA	NA	NA	NA	NA	NA
Nitellopsis obtusa	5.73695	52.40762	Coast	11.3747997	5.9797201	31.4032001	504.9660034	22.1501999	3.1083801	19.0417995	5.6925902	9.7075901	17.8152008	5.6925902	1,013.39	118.4420013	57.0895004	25.6744003	321.0710144	197.2160034	206.2330017	321.0710144	20	-1	11	18	-4	9	NA	NA	NA	NA	NA	NA	NA	NA	NA	NA	NA	NA	NA	NA	NA	NA	NA	NA	NA	NA
Nitellopsis obtusa	5.73918	52.40881	Coast	11.3747997	5.9797201	31.4032001	504.9660034	22.1501999	3.1083801	19.0417995	5.6925902	9.7075901	17.8152008	5.6925902	1,013.39	118.4420013	57.0895004	25.6744003	321.0710144	197.2160034	206.2330017	321.0710144	21	-3	11	16	-5	7	NA	NA	NA	NA	NA	NA	NA	NA	NA	NA	NA	NA	NA	NA	NA	NA	NA	NA	NA	NA
Nitellopsis obtusa	5.73499	52.40897	Coast	11.3747997	5.9797201	31.4032001	504.9660034	22.1501999	3.1083801	19.0417995	5.6925902	9.7075901	17.8152008	5.6925902	1,013.39	118.4420013	57.0895004	25.6744003	321.0710144	197.2160034	206.2330017	321.0710144	21	-3	11	16	-5	7	NA	NA	NA	NA	NA	NA	NA	NA	NA	NA	NA	NA	NA	NA	NA	NA	NA	NA	NA	NA
Nitellopsis obtusa	5.73816	52.40953	Coast	11.3747997	5.9797201	31.4032001	504.9660034	22.1501999	3.1083801	19.0417995	5.6925902	9.7075901	17.8152008	5.6925902	1,013.39	118.4420013	57.0895004	25.6744003	321.0710144	197.2160034	206.2330017	321.0710144	21	-3	11	16	-5	7	NA	NA	NA	NA	NA	NA	NA	NA	NA	NA	NA	NA	NA	NA	NA	NA	NA	NA	NA	NA
Nitellopsis obtusa	5.7361	52.40961	Coast	11.3747997	5.9797201	31.4032001	504.9660034	22.1501999	3.1083801	19.0417995	5.6925902	9.7075901	17.8152008	5.6925902	1,013.39	118.4420013	57.0895004	25.6744003	321.0710144	197.2160034	206.2330017	321.0710144	21	-3	11	16	-5	7	NA	NA	NA	NA	NA	NA	NA	NA	NA	NA	NA	NA	NA	NA	NA	NA	NA	NA	NA	NA
Nitellopsis obtusa	5.73404	52.40967	Coast	11.3747997	5.9797201	31.4032001	504.9660034	22.1501999	3.1083801	19.0417995	5.6925902	9.7075901	17.8152008	5.6925902	1,013.39	118.4420013	57.0895004	25.6744003	321.0710144	197.2160034	206.2330017	321.0710144	21	-3	11	16	-5	7	NA	NA	NA	NA	NA	NA	NA	NA	NA	NA	NA	NA	NA	NA	NA	NA	NA	NA	NA	NA
Nitellopsis obtusa	5.73716	52.41018	Coast	11.3747997	5.9797201	31.4032001	504.9660034	22.1501999	3.1083801	19.0417995	5.6925902	9.7075901	17.8152008	5.6925902	1,013.39	118.4420013	57.0895004	25.6744003	321.0710144	197.2160034	206.2330017	321.0710144	21	-3	11	16	-5	7	NA	NA	NA	NA	NA	NA	NA	NA	NA	NA	NA	NA	NA	NA	NA	NA	NA	NA	NA	NA
Nitellopsis obtusa	5.73514	52.41029	Coast	11.3747997	5.9797201	31.4032001	504.9660034	22.1501999	3.1083801	19.0417995	5.6925902	9.7075901	17.8152008	5.6925902	1,013.39	118.4420013	57.0895004	25.6744003	321.0710144	197.2160034	206.2330017	321.0710144	21	-3	11	16	-5	7	NA	NA	NA	NA	NA	NA	NA	NA	NA	NA	NA	NA	NA	NA	NA	NA	NA	NA	NA	NA
Nitellopsis obtusa	5.73309	52.41032	Coast	11.3747997	5.9797201	31.4032001	504.9660034	22.1501999	3.1083801	19.0417995	5.6925902	9.7075901	17.8152008	5.6925902	1,013.39	118.4420013	57.0895004	25.6744003	321.0710144	197.2160034	206.2330017	321.0710144	21	-3	11	16	-6	7	NA	NA	NA	NA	NA	NA	NA	NA	NA	NA	NA	NA	NA	NA	NA	NA	NA	NA	NA	NA
Nitellopsis obtusa	5.7362	52.41085	Coast	11.3747997	5.9797201	31.4032001	504.9660034	22.1501999	3.1083801	19.0417995	5.6925902	9.7075901	17.8152008	5.6925902	1,013.39	118.4420013	57.0895004	25.6744003	321.0710144	197.2160034	206.2330017	321.0710144	21	-3	11	16	-5	7	NA	NA	NA	NA	NA	NA	NA	NA	NA	NA	NA	NA	NA	NA	NA	NA	NA	NA	NA	NA
Nitellopsis obtusa	5.73426	52.41095	Coast	11.3747997	5.9797201	31.4032001	504.9660034	22.1501999	3.1083801	19.0417995	5.6925902	9.7075901	17.8152008	5.6925902	1,013.39	118.4420013	57.0895004	25.6744003	321.0710144	197.2160034	206.2330017	321.0710144	21	-3	11	16	-5	7	NA	NA	NA	NA	NA	NA	NA	NA	NA	NA	NA	NA	NA	NA	NA	NA	NA	NA	NA	NA
Nitellopsis obtusa	5.75363	52.41127	Coast	11.3747997	5.9797201	31.4032001	504.9660034	22.1501999	3.1083801	19.0417995	5.6925902	9.7075901	17.8152008	5.6925902	1,013.39	118.4420013	57.0895004	25.6744003	321.0710144	197.2160034	206.2330017	321.0710144	21	-3	11	17	-13	7	NA	NA	NA	NA	NA	NA	NA	NA	NA	NA	NA	NA	NA	NA	NA	NA	NA	NA	NA	NA
Nitellopsis obtusa	5.75703	52.41147	Coast	11.3747997	5.9797201	31.4032001	504.9660034	22.1501999	3.1083801	19.0417995	5.6925902	9.7075901	17.8152008	5.6925902	1,013.39	118.4420013	57.0895004	25.6744003	321.0710144	197.2160034	206.2330017	321.0710144	21	-3	11	17	-13	7	NA	NA	NA	NA	NA	NA	NA	NA	NA	NA	NA	NA	NA	NA	NA	NA	NA	NA	NA	NA
Nitellopsis obtusa	5.73319	52.41164	Coast	11.3747997	5.9797201	31.4032001	504.9660034	22.1501999	3.1083801	19.0417995	5.6925902	9.7075901	17.8152008	5.6925902	1,013.39	118.4420013	57.0895004	25.6744003	321.0710144	197.2160034	206.2330017	321.0710144	21	-3	11	16	-6	7	NA	NA	NA	NA	NA	NA	NA	NA	NA	NA	NA	NA	NA	NA	NA	NA	NA	NA	NA	NA
Nitellopsis obtusa	5.73111	52.41173	Coast	11.3747997	5.9797201	31.4032001	504.9660034	22.1501999	3.1083801	19.0417995	5.6925902	9.7075901	17.8152008	5.6925902	1,013.39	118.4420013	57.0895004	25.6744003	321.0710144	197.2160034	206.2330017	321.0710144	21	-3	11	16	-6	7	NA	NA	NA	NA	NA	NA	NA	NA	NA	NA	NA	NA	NA	NA	NA	NA	NA	NA	NA	NA
Nitellopsis obtusa	5.73431	52.41225	Coast	11.3747997	5.9797201	31.4032001	504.9660034	22.1501999	3.1083801	19.0417995	5.6925902	9.7075901	17.8152008	5.6925902	1,013.39	118.4420013	57.0895004	25.6744003	321.0710144	197.2160034	206.2330017	321.0710144	21	-3	11	16	-5	7	NA	NA	NA	NA	NA	NA	NA	NA	NA	NA	NA	NA	NA	NA	NA	NA	NA	NA	NA	NA
Nitellopsis obtusa	5.72325	52.41229	Coast	11.3747997	5.9797201	31.4032001	504.9660034	22.1501999	3.1083801	19.0417995	5.6925902	9.7075901	17.8152008	5.6925902	1,013.39	118.4420013	57.0895004	25.6744003	321.0710144	197.2160034	206.2330017	321.0710144	22	-3	12	16	-4	7	NA	NA	NA	NA	NA	NA	NA	NA	NA	NA	NA	NA	NA	NA	NA	NA	NA	NA	NA	NA
Nitellopsis obtusa	5.73223	52.41233	Coast	11.3747997	5.9797201	31.4032001	504.9660034	22.1501999	3.1083801	19.0417995	5.6925902	9.7075901	17.8152008	5.6925902	1,013.39	118.4420013	57.0895004	25.6744003	321.0710144	197.2160034	206.2330017	321.0710144	21	-3	11	16	-6	7	NA	NA	NA	NA	NA	NA	NA	NA	NA	NA	NA	NA	NA	NA	NA	NA	NA	NA	NA	NA
Nitellopsis obtusa	5.72046	52.41237	Coast	11.3747997	5.9797201	31.4032001	504.9660034	22.1501999	3.1083801	19.0417995	5.6925902	9.7075901	17.8152008	5.6925902	1,013.39	118.4420013	57.0895004	25.6744003	321.0710144	197.2160034	206.2330017	321.0710144	22	-3	12	16	-4	7	NA	NA	NA	NA	NA	NA	NA	NA	NA	NA	NA	NA	NA	NA	NA	NA	NA	NA	NA	NA
Nitellopsis obtusa	5.73017	52.41243	Coast	11.3747997	5.9797201	31.4032001	504.9660034	22.1501999	3.1083801	19.0417995	5.6925902	9.7075901	17.8152008	5.6925902	1,013.39	118.4420013	57.0895004	25.6744003	321.0710144	197.2160034	206.2330017	321.0710144	21	-3	11	16	-6	7	NA	NA	NA	NA	NA	NA	NA	NA	NA	NA	NA	NA	NA	NA	NA	NA	NA	NA	NA	NA
Nitellopsis obtusa	5.73332	52.41291	Coast	11.3747997	5.9797201	31.4032001	504.9660034	22.1501999	3.1083801	19.0417995	5.6925902	9.7075901	17.8152008	5.6925902	1,013.39	118.4420013	57.0895004	25.6744003	321.0710144	197.2160034	206.2330017	321.0710144	21	-3	11	16	-6	7	NA	NA	NA	NA	NA	NA	NA	NA	NA	NA	NA	NA	NA	NA	NA	NA	NA	NA	NA	NA
Nitellopsis obtusa	5.73128	52.41299	Coast	11.3747997	5.9797201	31.4032001	504.9660034	22.1501999	3.1083801	19.0417995	5.6925902	9.7075901	17.8152008	5.6925902	1,013.39	118.4420013	57.0895004	25.6744003	321.0710144	197.2160034	206.2330017	321.0710144	21	-3	11	16	-6	7	NA	NA	NA	NA	NA	NA	NA	NA	NA	NA	NA	NA	NA	NA	NA	NA	NA	NA	NA	NA
Nitellopsis obtusa	5.72922	52.41305	Coast	11.3747997	5.9797201	31.4032001	504.9660034	22.1501999	3.1083801	19.0417995	5.6925902	9.7075901	17.8152008	5.6925902	1,013.39	118.4420013	57.0895004	25.6744003	321.0710144	197.2160034	206.2330017	321.0710144	21	-3	11	16	-6	7	NA	NA	NA	NA	NA	NA	NA	NA	NA	NA	NA	NA	NA	NA	NA	NA	NA	NA	NA	NA
Nitellopsis obtusa	5.73237	52.41358	Coast	11.3747997	5.9797201	31.4032001	504.9660034	22.1501999	3.1083801	19.0417995	5.6925902	9.7075901	17.8152008	5.6925902	1,013.39	118.4420013	57.0895004	25.6744003	321.0710144	197.2160034	206.2330017	321.0710144	21	-3	11	16	-6	7	NA	NA	NA	NA	NA	NA	NA	NA	NA	NA	NA	NA	NA	NA	NA	NA	NA	NA	NA	NA
Nitellopsis obtusa	5.73024	52.41367	Coast	11.3747997	5.9797201	31.4032001	504.9660034	22.1501999	3.1083801	19.0417995	5.6925902	9.7075901	17.8152008	5.6925902	1,013.39	118.4420013	57.0895004	25.6744003	321.0710144	197.2160034	206.2330017	321.0710144	21	-3	11	16	-6	7	NA	NA	NA	NA	NA	NA	NA	NA	NA	NA	NA	NA	NA	NA	NA	NA	NA	NA	NA	NA
Nitellopsis obtusa	5.72824	52.41374	Coast	11.3747997	5.9797201	31.4032001	504.9660034	22.1501999	3.1083801	19.0417995	5.6925902	9.7075901	17.8152008	5.6925902	1,013.39	118.4420013	57.0895004	25.6744003	321.0710144	197.2160034	206.2330017	321.0710144	21	-3	11	16	-6	7	NA	NA	NA	NA	NA	NA	NA	NA	NA	NA	NA	NA	NA	NA	NA	NA	NA	NA	NA	NA
Nitellopsis obtusa	5.72356	52.41408	Coast	11.3747997	5.9797201	31.4032001	504.9660034	22.1501999	3.1083801	19.0417995	5.6925902	9.7075901	17.8152008	5.6925902	1,013.39	118.4420013	57.0895004	25.6744003	321.0710144	197.2160034	206.2330017	321.0710144	22	-3	12	16	-4	7	NA	NA	NA	NA	NA	NA	NA	NA	NA	NA	NA	NA	NA	NA	NA	NA	NA	NA	NA	NA
Nitellopsis obtusa	5.7206	52.41409	Coast	11.3747997	5.9797201	31.4032001	504.9660034	22.1501999	3.1083801	19.0417995	5.6925902	9.7075901	17.8152008	5.6925902	1,013.39	118.4420013	57.0895004	25.6744003	321.0710144	197.2160034	206.2330017	321.0710144	22	-3	12	16	-4	7	NA	NA	NA	NA	NA	NA	NA	NA	NA	NA	NA	NA	NA	NA	NA	NA	NA	NA	NA	NA
Nitellopsis obtusa	5.73143	52.41424	Coast	11.3747997	5.9797201	31.4032001	504.9660034	22.1501999	3.1083801	19.0417995	5.6925902	9.7075901	17.8152008	5.6925902	1,013.39	118.4420013	57.0895004	25.6744003	321.0710144	197.2160034	206.2330017	321.0710144	21	-3	11	16	-6	7	NA	NA	NA	NA	NA	NA	NA	NA	NA	NA	NA	NA	NA	NA	NA	NA	NA	NA	NA	NA
Nitellopsis obtusa	5.72936	52.41433	Coast	11.3747997	5.9797201	31.4032001	504.9660034	22.1501999	3.1083801	19.0417995	5.6925902	9.7075901	17.8152008	5.6925902	1,013.39	118.4420013	57.0895004	25.6744003	321.0710144	197.2160034	206.2330017	321.0710144	21	-3	11	16	-6	7	NA	NA	NA	NA	NA	NA	NA	NA	NA	NA	NA	NA	NA	NA	NA	NA	NA	NA	NA	NA
Nitellopsis obtusa	5.72734	52.4144	Coast	11.3747997	5.9797201	31.4032001	504.9660034	22.1501999	3.1083801	19.0417995	5.6925902	9.7075901	17.8152008	5.6925902	1,013.39	118.4420013	57.0895004	25.6744003	321.0710144	197.2160034	206.2330017	321.0710144	21	-3	11	16	-6	7	NA	NA	NA	NA	NA	NA	NA	NA	NA	NA	NA	NA	NA	NA	NA	NA	NA	NA	NA	NA
Nitellopsis obtusa	5.73047	52.41493	Coast	11.3747997	5.9797201	31.4032001	504.9660034	22.1501999	3.1083801	19.0417995	5.6925902	9.7075901	17.8152008	5.6925902	1,013.39	118.4420013	57.0895004	25.6744003	321.0710144	197.2160034	206.2330017	321.0710144	21	-3	11	16	-6	7	NA	NA	NA	NA	NA	NA	NA	NA	NA	NA	NA	NA	NA	NA	NA	NA	NA	NA	NA	NA
Nitellopsis obtusa	5.72844	52.41503	Coast	11.3747997	5.9797201	31.4032001	504.9660034	22.1501999	3.1083801	19.0417995	5.6925902	9.7075901	17.8152008	5.6925902	1,013.39	118.4420013	57.0895004	25.6744003	321.0710144	197.2160034	206.2330017	321.0710144	21	-3	11	16	-6	7	NA	NA	NA	NA	NA	NA	NA	NA	NA	NA	NA	NA	NA	NA	NA	NA	NA	NA	NA	NA
Nitellopsis obtusa	5.72631	52.41511	Coast	11.3747997	5.9797201	31.4032001	504.9660034	22.1501999	3.1083801	19.0417995	5.6925902	9.7075901	17.8152008	5.6925902	1,013.39	118.4420013	57.0895004	25.6744003	321.0710144	197.2160034	206.2330017	321.0710144	21	-3	11	16	-6	7	NA	NA	NA	NA	NA	NA	NA	NA	NA	NA	NA	NA	NA	NA	NA	NA	NA	NA	NA	NA
Nitellopsis obtusa	5.72952	52.41563	Coast	11.3747997	5.9797201	31.4032001	504.9660034	22.1501999	3.1083801	19.0417995	5.6925902	9.7075901	17.8152008	5.6925902	1,013.39	118.4420013	57.0895004	25.6744003	321.0710144	197.2160034	206.2330017	321.0710144	21	-3	11	16	-6	7	NA	NA	NA	NA	NA	NA	NA	NA	NA	NA	NA	NA	NA	NA	NA	NA	NA	NA	NA	NA
Nitellopsis obtusa	5.72745	52.41568	Coast	11.3747997	5.9797201	31.4032001	504.9660034	22.1501999	3.1083801	19.0417995	5.6925902	9.7075901	17.8152008	5.6925902	1,013.39	118.4420013	57.0895004	25.6744003	321.0710144	197.2160034	206.2330017	321.0710144	21	-3	11	16	-6	7	NA	NA	NA	NA	NA	NA	NA	NA	NA	NA	NA	NA	NA	NA	NA	NA	NA	NA	NA	NA
Nitellopsis obtusa	5.72539	52.41578	Coast	11.3747997	5.9797201	31.4032001	504.9660034	22.1501999	3.1083801	19.0417995	5.6925902	9.7075901	17.8152008	5.6925902	1,013.39	118.4420013	57.0895004	25.6744003	321.0710144	197.2160034	206.2330017	321.0710144	21	-3	11	16	-6	7	NA	NA	NA	NA	NA	NA	NA	NA	NA	NA	NA	NA	NA	NA	NA	NA	NA	NA	NA	NA
Nitellopsis obtusa	5.72854	52.41631	Coast	11.3747997	5.9797201	31.4032001	504.9660034	22.1501999	3.1083801	19.0417995	5.6925902	9.7075901	17.8152008	5.6925902	1,013.39	118.4420013	57.0895004	25.6744003	321.0710144	197.2160034	206.2330017	321.0710144	21	-3	11	16	-6	7	NA	NA	NA	NA	NA	NA	NA	NA	NA	NA	NA	NA	NA	NA	NA	NA	NA	NA	NA	NA
Nitellopsis obtusa	5.72642	52.41637	Coast	11.3747997	5.9797201	31.4032001	504.9660034	22.1501999	3.1083801	19.0417995	5.6925902	9.7075901	17.8152008	5.6925902	1,013.39	118.4420013	57.0895004	25.6744003	321.0710144	197.2160034	206.2330017	321.0710144	21	-3	11	16	-6	7	NA	NA	NA	NA	NA	NA	NA	NA	NA	NA	NA	NA	NA	NA	NA	NA	NA	NA	NA	NA
Nitellopsis obtusa	5.72435	52.41643	Coast	11.3747997	5.9797201	31.4032001	504.9660034	22.1501999	3.1083801	19.0417995	5.6925902	9.7075901	17.8152008	5.6925902	1,013.39	118.4420013	57.0895004	25.6744003	321.0710144	197.2160034	206.2330017	321.0710144	22	-3	12	16	-4	7	NA	NA	NA	NA	NA	NA	NA	NA	NA	NA	NA	NA	NA	NA	NA	NA	NA	NA	NA	NA
Nitellopsis obtusa	5.72599	52.4168	Coast	11.3747997	5.9797201	31.4032001	504.9660034	22.1501999	3.1083801	19.0417995	5.6925902	9.7075901	17.8152008	5.6925902	1,013.39	118.4420013	57.0895004	25.6744003	321.0710144	197.2160034	206.2330017	321.0710144	24	-3	12	15	-8	6	NA	NA	NA	NA	NA	NA	NA	NA	NA	NA	NA	NA	NA	NA	NA	NA	NA	NA	NA	NA
Nitellopsis obtusa	5.72768	52.41696	Coast	11.3747997	5.9797201	31.4032001	504.9660034	22.1501999	3.1083801	19.0417995	5.6925902	9.7075901	17.8152008	5.6925902	1,013.39	118.4420013	57.0895004	25.6744003	321.0710144	197.2160034	206.2330017	321.0710144	24	-3	12	15	-8	6	NA	NA	NA	NA	NA	NA	NA	NA	NA	NA	NA	NA	NA	NA	NA	NA	NA	NA	NA	NA
Nitellopsis obtusa	5.77648	52.42075	Coast	11.1817999	7.0392098	34.5404015	516.1480103	22.9062004	2.5265901	20.3796005	5.34445	9.6856604	17.8146	5.34445	1,020.30	117.276001	58.7219009	23.8738003	322.2690125	202.4830017	213.4109955	322.2690125	23	-1	13	17	-13	7	NA	NA	NA	NA	NA	NA	NA	NA	NA	NA	NA	NA	NA	NA	NA	NA	NA	NA	NA	NA
Nitellopsis obtusa	5.77629	52.42262	Coast	11.1817999	7.0392098	34.5404015	516.1480103	22.9062004	2.5265901	20.3796005	5.34445	9.6856604	17.8146	5.34445	1,020.30	117.276001	58.7219009	23.8738003	322.2690125	202.4830017	213.4109955	322.2690125	23	-1	13	17	-13	7	NA	NA	NA	NA	NA	NA	NA	NA	NA	NA	NA	NA	NA	NA	NA	NA	NA	NA	NA	NA
Nitellopsis obtusa	5.79048	52.42372	Coast	11.1817999	7.0392098	34.5404015	516.1480103	22.9062004	2.5265901	20.3796005	5.34445	9.6856604	17.8146	5.34445	1,020.30	117.276001	58.7219009	23.8738003	322.2690125	202.4830017	213.4109955	322.2690125	23	-1	13	17	-13	7	NA	NA	NA	NA	NA	NA	NA	NA	NA	NA	NA	NA	NA	NA	NA	NA	NA	NA	NA	NA
Nitellopsis obtusa	5.78921	52.42523	Coast	11.1817999	7.0392098	34.5404015	516.1480103	22.9062004	2.5265901	20.3796005	5.34445	9.6856604	17.8146	5.34445	1,020.30	117.276001	58.7219009	23.8738003	322.2690125	202.4830017	213.4109955	322.2690125	23	-2	13	16	-13	7	NA	NA	NA	NA	NA	NA	NA	NA	NA	NA	NA	NA	NA	NA	NA	NA	NA	NA	NA	NA
Nitellopsis obtusa	5.7853	52.42815	Coast	11.1817999	7.0392098	34.5404015	516.1480103	22.9062004	2.5265901	20.3796005	5.34445	9.6856604	17.8146	5.34445	1,020.30	117.276001	58.7219009	23.8738003	322.2690125	202.4830017	213.4109955	322.2690125	23	-2	13	16	-13	7	NA	NA	NA	NA	NA	NA	NA	NA	NA	NA	NA	NA	NA	NA	NA	NA	NA	NA	NA	NA
Nitellopsis obtusa	5.78656	52.42847	Coast	11.1817999	7.0392098	34.5404015	516.1480103	22.9062004	2.5265901	20.3796005	5.34445	9.6856604	17.8146	5.34445	1,020.30	117.276001	58.7219009	23.8738003	322.2690125	202.4830017	213.4109955	322.2690125	23	-2	13	16	-13	7	NA	NA	NA	NA	NA	NA	NA	NA	NA	NA	NA	NA	NA	NA	NA	NA	NA	NA	NA	NA
Nitellopsis obtusa	5.78343	52.42853	Coast	11.1817999	7.0392098	34.5404015	516.1480103	22.9062004	2.5265901	20.3796005	5.34445	9.6856604	17.8146	5.34445	1,020.30	117.276001	58.7219009	23.8738003	322.2690125	202.4830017	213.4109955	322.2690125	23	-2	13	16	-13	7	NA	NA	NA	NA	NA	NA	NA	NA	NA	NA	NA	NA	NA	NA	NA	NA	NA	NA	NA	NA
Nitellopsis obtusa	5.78467	52.42889	Coast	11.1817999	7.0392098	34.5404015	516.1480103	22.9062004	2.5265901	20.3796005	5.34445	9.6856604	17.8146	5.34445	1,020.30	117.276001	58.7219009	23.8738003	322.2690125	202.4830017	213.4109955	322.2690125	23	-2	13	16	-13	7	NA	NA	NA	NA	NA	NA	NA	NA	NA	NA	NA	NA	NA	NA	NA	NA	NA	NA	NA	NA
Nitellopsis obtusa	5.78591	52.42926	Coast	11.1817999	7.0392098	34.5404015	516.1480103	22.9062004	2.5265901	20.3796005	5.34445	9.6856604	17.8146	5.34445	1,020.30	117.276001	58.7219009	23.8738003	322.2690125	202.4830017	213.4109955	322.2690125	23	-2	13	16	-13	7	NA	NA	NA	NA	NA	NA	NA	NA	NA	NA	NA	NA	NA	NA	NA	NA	NA	NA	NA	NA
Nitellopsis obtusa	5.7827	52.42931	Coast	11.1817999	7.0392098	34.5404015	516.1480103	22.9062004	2.5265901	20.3796005	5.34445	9.6856604	17.8146	5.34445	1,020.30	117.276001	58.7219009	23.8738003	322.2690125	202.4830017	213.4109955	322.2690125	24	-1	13	16	-13	6	NA	NA	NA	NA	NA	NA	NA	NA	NA	NA	NA	NA	NA	NA	NA	NA	NA	NA	NA	NA
Nitellopsis obtusa	5.78537	52.43007	Coast	11.1817999	7.0392098	34.5404015	516.1480103	22.9062004	2.5265901	20.3796005	5.34445	9.6856604	17.8146	5.34445	1,020.30	117.276001	58.7219009	23.8738003	322.2690125	202.4830017	213.4109955	322.2690125	23	-2	13	16	-13	7	NA	NA	NA	NA	NA	NA	NA	NA	NA	NA	NA	NA	NA	NA	NA	NA	NA	NA	NA	NA
Nitellopsis obtusa	5.78206	52.43012	Coast	11.1817999	7.0392098	34.5404015	516.1480103	22.9062004	2.5265901	20.3796005	5.34445	9.6856604	17.8146	5.34445	1,020.30	117.276001	58.7219009	23.8738003	322.2690125	202.4830017	213.4109955	322.2690125	24	-1	13	16	-13	6	NA	NA	NA	NA	NA	NA	NA	NA	NA	NA	NA	NA	NA	NA	NA	NA	NA	NA	NA	NA
Nitellopsis obtusa	5.78151	52.43078	Coast	11.1817999	7.0392098	34.5404015	516.1480103	22.9062004	2.5265901	20.3796005	5.34445	9.6856604	17.8146	5.34445	1,020.30	117.276001	58.7219009	23.8738003	322.2690125	202.4830017	213.4109955	322.2690125	24	-1	13	16	-13	6	NA	NA	NA	NA	NA	NA	NA	NA	NA	NA	NA	NA	NA	NA	NA	NA	NA	NA	NA	NA
Nitellopsis obtusa	5.7847	52.43089	Coast	11.1817999	7.0392098	34.5404015	516.1480103	22.9062004	2.5265901	20.3796005	5.34445	9.6856604	17.8146	5.34445	1,020.30	117.276001	58.7219009	23.8738003	322.2690125	202.4830017	213.4109955	322.2690125	23	-2	13	16	-13	7	NA	NA	NA	NA	NA	NA	NA	NA	NA	NA	NA	NA	NA	NA	NA	NA	NA	NA	NA	NA
Nitellopsis obtusa	5.78279	52.43119	Coast	11.1817999	7.0392098	34.5404015	516.1480103	22.9062004	2.5265901	20.3796005	5.34445	9.6856604	17.8146	5.34445	1,020.30	117.276001	58.7219009	23.8738003	322.2690125	202.4830017	213.4109955	322.2690125	24	-1	13	16	-13	6	NA	NA	NA	NA	NA	NA	NA	NA	NA	NA	NA	NA	NA	NA	NA	NA	NA	NA	NA	NA
Nitellopsis obtusa	5.78405	52.43174	Coast	11.1817999	7.0392098	34.5404015	516.1480103	22.9062004	2.5265901	20.3796005	5.34445	9.6856604	17.8146	5.34445	1,020.30	117.276001	58.7219009	23.8738003	322.2690125	202.4830017	213.4109955	322.2690125	23	-2	13	16	-13	7	NA	NA	NA	NA	NA	NA	NA	NA	NA	NA	NA	NA	NA	NA	NA	NA	NA	NA	NA	NA
Nitellopsis obtusa	5.8054	52.43844	Coast	11.1817999	7.0392098	34.5404015	516.1480103	22.9062004	2.5265901	20.3796005	5.34445	9.6856604	17.8146	5.34445	1,020.30	117.276001	58.7219009	23.8738003	322.2690125	202.4830017	213.4109955	322.2690125	22	0	13	17	-13	7	NA	NA	NA	NA	NA	NA	NA	NA	NA	NA	NA	NA	NA	NA	NA	NA	NA	NA	NA	NA
Nitellopsis obtusa	5.81605	52.44778	Coast	11.1817999	7.0392098	34.5404015	516.1480103	22.9062004	2.5265901	20.3796005	5.34445	9.6856604	17.8146	5.34445	1,020.30	117.276001	58.7219009	23.8738003	322.2690125	202.4830017	213.4109955	322.2690125	23	0	13	17	-13	7	NA	NA	NA	NA	NA	NA	NA	NA	NA	NA	NA	NA	NA	NA	NA	NA	NA	NA	NA	NA
Nitellopsis obtusa	5.81642	52.44953	Coast	11.1817999	7.0392098	34.5404015	516.1480103	22.9062004	2.5265901	20.3796005	5.34445	9.6856604	17.8146	5.34445	1,020.30	117.276001	58.7219009	23.8738003	322.2690125	202.4830017	213.4109955	322.2690125	23	0	13	17	-13	7	NA	NA	NA	NA	NA	NA	NA	NA	NA	NA	NA	NA	NA	NA	NA	NA	NA	NA	NA	NA
Nitellopsis obtusa	5.81436	52.4521	Coast	11.1817999	7.0392098	34.5404015	516.1480103	22.9062004	2.5265901	20.3796005	5.34445	9.6856604	17.8146	5.34445	1,020.30	117.276001	58.7219009	23.8738003	322.2690125	202.4830017	213.4109955	322.2690125	25	-1	13	17	-7	7	NA	NA	NA	NA	NA	NA	NA	NA	NA	NA	NA	NA	NA	NA	NA	NA	NA	NA	NA	NA
Nitellopsis obtusa	5.81479	52.4536	Coast	11.1817999	7.0392098	34.5404015	516.1480103	22.9062004	2.5265901	20.3796005	5.34445	9.6856604	17.8146	5.34445	1,020.30	117.276001	58.7219009	23.8738003	322.2690125	202.4830017	213.4109955	322.2690125	25	-1	13	17	-7	7	NA	NA	NA	NA	NA	NA	NA	NA	NA	NA	NA	NA	NA	NA	NA	NA	NA	NA	NA	NA
Nitellopsis obtusa	5.81242	52.45521	Coast	11.1817999	7.0392098	34.5404015	516.1480103	22.9062004	2.5265901	20.3796005	5.34445	9.6856604	17.8146	5.34445	1,020.30	117.276001	58.7219009	23.8738003	322.2690125	202.4830017	213.4109955	322.2690125	25	-1	13	17	-7	7	NA	NA	NA	NA	NA	NA	NA	NA	NA	NA	NA	NA	NA	NA	NA	NA	NA	NA	NA	NA
Nitellopsis obtusa	5.81329	52.45593	Coast	11.1817999	7.0392098	34.5404015	516.1480103	22.9062004	2.5265901	20.3796005	5.34445	9.6856604	17.8146	5.34445	1,020.30	117.276001	58.7219009	23.8738003	322.2690125	202.4830017	213.4109955	322.2690125	25	-1	13	17	-7	7	NA	NA	NA	NA	NA	NA	NA	NA	NA	NA	NA	NA	NA	NA	NA	NA	NA	NA	NA	NA
Nitellopsis obtusa	5.83022	52.47096	Coast	11.2091999	5.2542701	28.8521996	502.3729858	21.3861008	3.1751299	18.2110004	5.5802398	9.3257399	17.5405998	5.5802398	999.3549805	118.2829971	54.1702995	27.6958008	317.9670105	188.4559937	198.5410004	317.9670105	25	0	13	15	-6	6	NA	NA	NA	NA	NA	NA	NA	NA	NA	NA	NA	NA	NA	NA	NA	NA	NA	NA	NA	NA
Nitellopsis obtusa	5.83213	52.47096	Coast	11.2091999	5.2542701	28.8521996	502.3729858	21.3861008	3.1751299	18.2110004	5.5802398	9.3257399	17.5405998	5.5802398	999.3549805	118.2829971	54.1702995	27.6958008	317.9670105	188.4559937	198.5410004	317.9670105	25	0	13	15	-6	6	NA	NA	NA	NA	NA	NA	NA	NA	NA	NA	NA	NA	NA	NA	NA	NA	NA	NA	NA	NA
Nitellopsis obtusa	5.83996	52.47593	Coast	11.2091999	5.2542701	28.8521996	502.3729858	21.3861008	3.1751299	18.2110004	5.5802398	9.3257399	17.5405998	5.5802398	999.3549805	118.2829971	54.1702995	27.6958008	317.9670105	188.4559937	198.5410004	317.9670105	25	0	13	14	-6	6	NA	NA	NA	NA	NA	NA	NA	NA	NA	NA	NA	NA	NA	NA	NA	NA	NA	NA	NA	NA
Nitellopsis obtusa	5.83747	52.47616	Coast	11.2091999	5.2542701	28.8521996	502.3729858	21.3861008	3.1751299	18.2110004	5.5802398	9.3257399	17.5405998	5.5802398	999.3549805	118.2829971	54.1702995	27.6958008	317.9670105	188.4559937	198.5410004	317.9670105	25	0	13	14	-6	6	NA	NA	NA	NA	NA	NA	NA	NA	NA	NA	NA	NA	NA	NA	NA	NA	NA	NA	NA	NA
Nitellopsis obtusa	5.84048	52.47763	Coast	11.2091999	5.2542701	28.8521996	502.3729858	21.3861008	3.1751299	18.2110004	5.5802398	9.3257399	17.5405998	5.5802398	999.3549805	118.2829971	54.1702995	27.6958008	317.9670105	188.4559937	198.5410004	317.9670105	25	0	13	14	-6	6	NA	NA	NA	NA	NA	NA	NA	NA	NA	NA	NA	NA	NA	NA	NA	NA	NA	NA	NA	NA
Nitellopsis obtusa	5.83784	52.47786	Coast	11.2091999	5.2542701	28.8521996	502.3729858	21.3861008	3.1751299	18.2110004	5.5802398	9.3257399	17.5405998	5.5802398	999.3549805	118.2829971	54.1702995	27.6958008	317.9670105	188.4559937	198.5410004	317.9670105	25	0	13	14	-6	6	NA	NA	NA	NA	NA	NA	NA	NA	NA	NA	NA	NA	NA	NA	NA	NA	NA	NA	NA	NA
Nitellopsis obtusa	5.84401	52.47824	Coast	11.2091999	5.2542701	28.8521996	502.3729858	21.3861008	3.1751299	18.2110004	5.5802398	9.3257399	17.5405998	5.5802398	999.3549805	118.2829971	54.1702995	27.6958008	317.9670105	188.4559937	198.5410004	317.9670105	24	0	13	15	-6	6	NA	NA	NA	NA	NA	NA	NA	NA	NA	NA	NA	NA	NA	NA	NA	NA	NA	NA	NA	NA
Nitellopsis obtusa	5.84276	52.47875	Coast	11.2091999	5.2542701	28.8521996	502.3729858	21.3861008	3.1751299	18.2110004	5.5802398	9.3257399	17.5405998	5.5802398	999.3549805	118.2829971	54.1702995	27.6958008	317.9670105	188.4559937	198.5410004	317.9670105	24	0	13	15	-6	6	NA	NA	NA	NA	NA	NA	NA	NA	NA	NA	NA	NA	NA	NA	NA	NA	NA	NA	NA	NA
Nitellopsis obtusa	5.8448	52.47901	Coast	11.2091999	5.2542701	28.8521996	502.3729858	21.3861008	3.1751299	18.2110004	5.5802398	9.3257399	17.5405998	5.5802398	999.3549805	118.2829971	54.1702995	27.6958008	317.9670105	188.4559937	198.5410004	317.9670105	24	0	13	15	-6	6	NA	NA	NA	NA	NA	NA	NA	NA	NA	NA	NA	NA	NA	NA	NA	NA	NA	NA	NA	NA
Nitellopsis obtusa	5.84153	52.47923	Coast	11.2091999	5.2542701	28.8521996	502.3729858	21.3861008	3.1751299	18.2110004	5.5802398	9.3257399	17.5405998	5.5802398	999.3549805	118.2829971	54.1702995	27.6958008	317.9670105	188.4559937	198.5410004	317.9670105	25	0	13	14	-6	6	NA	NA	NA	NA	NA	NA	NA	NA	NA	NA	NA	NA	NA	NA	NA	NA	NA	NA	NA	NA
Nitellopsis obtusa	5.84358	52.47948	Coast	11.2091999	5.2542701	28.8521996	502.3729858	21.3861008	3.1751299	18.2110004	5.5802398	9.3257399	17.5405998	5.5802398	999.3549805	118.2829971	54.1702995	27.6958008	317.9670105	188.4559937	198.5410004	317.9670105	24	0	13	15	-6	6	NA	NA	NA	NA	NA	NA	NA	NA	NA	NA	NA	NA	NA	NA	NA	NA	NA	NA	NA	NA
Nitellopsis obtusa	5.84033	52.47968	Coast	11.2091999	5.2542701	28.8521996	502.3729858	21.3861008	3.1751299	18.2110004	5.5802398	9.3257399	17.5405998	5.5802398	999.3549805	118.2829971	54.1702995	27.6958008	317.9670105	188.4559937	198.5410004	317.9670105	25	0	13	14	-6	6	NA	NA	NA	NA	NA	NA	NA	NA	NA	NA	NA	NA	NA	NA	NA	NA	NA	NA	NA	NA
Nitellopsis obtusa	5.84236	52.47997	Coast	11.2091999	5.2542701	28.8521996	502.3729858	21.3861008	3.1751299	18.2110004	5.5802398	9.3257399	17.5405998	5.5802398	999.3549805	118.2829971	54.1702995	27.6958008	317.9670105	188.4559937	198.5410004	317.9670105	24	0	13	15	-6	6	NA	NA	NA	NA	NA	NA	NA	NA	NA	NA	NA	NA	NA	NA	NA	NA	NA	NA	NA	NA
Nitellopsis obtusa	5.83911	52.48015	Coast	11.2091999	5.2542701	28.8521996	502.3729858	21.3861008	3.1751299	18.2110004	5.5802398	9.3257399	17.5405998	5.5802398	999.3549805	118.2829971	54.1702995	27.6958008	317.9670105	188.4559937	198.5410004	317.9670105	25	0	13	14	-6	6	NA	NA	NA	NA	NA	NA	NA	NA	NA	NA	NA	NA	NA	NA	NA	NA	NA	NA	NA	NA
Nitellopsis obtusa	5.8444	52.48024	Coast	11.2091999	5.2542701	28.8521996	502.3729858	21.3861008	3.1751299	18.2110004	5.5802398	9.3257399	17.5405998	5.5802398	999.3549805	118.2829971	54.1702995	27.6958008	317.9670105	188.4559937	198.5410004	317.9670105	24	0	13	15	-6	6	NA	NA	NA	NA	NA	NA	NA	NA	NA	NA	NA	NA	NA	NA	NA	NA	NA	NA	NA	NA
Nitellopsis obtusa	5.84111	52.48041	Coast	11.2091999	5.2542701	28.8521996	502.3729858	21.3861008	3.1751299	18.2110004	5.5802398	9.3257399	17.5405998	5.5802398	999.3549805	118.2829971	54.1702995	27.6958008	317.9670105	188.4559937	198.5410004	317.9670105	25	0	13	14	-6	6	NA	NA	NA	NA	NA	NA	NA	NA	NA	NA	NA	NA	NA	NA	NA	NA	NA	NA	NA	NA
Nitellopsis obtusa	5.83791	52.48064	Coast	11.2091999	5.2542701	28.8521996	502.3729858	21.3861008	3.1751299	18.2110004	5.5802398	9.3257399	17.5405998	5.5802398	999.3549805	118.2829971	54.1702995	27.6958008	317.9670105	188.4559937	198.5410004	317.9670105	25	0	13	14	-6	6	NA	NA	NA	NA	NA	NA	NA	NA	NA	NA	NA	NA	NA	NA	NA	NA	NA	NA	NA	NA
Nitellopsis obtusa	5.84318	52.48074	Coast	11.2091999	5.2542701	28.8521996	502.3729858	21.3861008	3.1751299	18.2110004	5.5802398	9.3257399	17.5405998	5.5802398	999.3549805	118.2829971	54.1702995	27.6958008	317.9670105	188.4559937	198.5410004	317.9670105	24	0	13	15	-6	6	NA	NA	NA	NA	NA	NA	NA	NA	NA	NA	NA	NA	NA	NA	NA	NA	NA	NA	NA	NA
Nitellopsis obtusa	5.83993	52.4809	Coast	11.2091999	5.2542701	28.8521996	502.3729858	21.3861008	3.1751299	18.2110004	5.5802398	9.3257399	17.5405998	5.5802398	999.3549805	118.2829971	54.1702995	27.6958008	317.9670105	188.4559937	198.5410004	317.9670105	25	0	13	14	-6	6	NA	NA	NA	NA	NA	NA	NA	NA	NA	NA	NA	NA	NA	NA	NA	NA	NA	NA	NA	NA
Nitellopsis obtusa	5.84189	52.48119	Coast	11.2091999	5.2542701	28.8521996	502.3729858	21.3861008	3.1751299	18.2110004	5.5802398	9.3257399	17.5405998	5.5802398	999.3549805	118.2829971	54.1702995	27.6958008	317.9670105	188.4559937	198.5410004	317.9670105	24	0	13	15	-6	6	NA	NA	NA	NA	NA	NA	NA	NA	NA	NA	NA	NA	NA	NA	NA	NA	NA	NA	NA	NA
Nitellopsis obtusa	5.83868	52.48144	Coast	11.2091999	5.2542701	28.8521996	502.3729858	21.3861008	3.1751299	18.2110004	5.5802398	9.3257399	17.5405998	5.5802398	999.3549805	118.2829971	54.1702995	27.6958008	317.9670105	188.4559937	198.5410004	317.9670105	25	0	13	14	-6	6	NA	NA	NA	NA	NA	NA	NA	NA	NA	NA	NA	NA	NA	NA	NA	NA	NA	NA	NA	NA
Nitellopsis obtusa	5.8407	52.48168	Coast	11.2091999	5.2542701	28.8521996	502.3729858	21.3861008	3.1751299	18.2110004	5.5802398	9.3257399	17.5405998	5.5802398	999.3549805	118.2829971	54.1702995	27.6958008	317.9670105	188.4559937	198.5410004	317.9670105	25	0	13	14	-6	6	NA	NA	NA	NA	NA	NA	NA	NA	NA	NA	NA	NA	NA	NA	NA	NA	NA	NA	NA	NA
Nitellopsis obtusa	5.83738	52.48188	Coast	11.2091999	5.2542701	28.8521996	502.3729858	21.3861008	3.1751299	18.2110004	5.5802398	9.3257399	17.5405998	5.5802398	999.3549805	118.2829971	54.1702995	27.6958008	317.9670105	188.4559937	198.5410004	317.9670105	25	0	13	14	-6	6	NA	NA	NA	NA	NA	NA	NA	NA	NA	NA	NA	NA	NA	NA	NA	NA	NA	NA	NA	NA
Nitellopsis obtusa	5.83947	52.48217	Coast	11.2091999	5.2542701	28.8521996	502.3729858	21.3861008	3.1751299	18.2110004	5.5802398	9.3257399	17.5405998	5.5802398	999.3549805	118.2829971	54.1702995	27.6958008	317.9670105	188.4559937	198.5410004	317.9670105	25	0	13	14	-6	6	NA	NA	NA	NA	NA	NA	NA	NA	NA	NA	NA	NA	NA	NA	NA	NA	NA	NA	NA	NA
Nitellopsis obtusa	5.84687	52.48728	Coast	11.2091999	5.2542701	28.8521996	502.3729858	21.3861008	3.1751299	18.2110004	5.5802398	9.3257399	17.5405998	5.5802398	999.3549805	118.2829971	54.1702995	27.6958008	317.9670105	188.4559937	198.5410004	317.9670105	24	0	13	15	-6	6	NA	NA	NA	NA	NA	NA	NA	NA	NA	NA	NA	NA	NA	NA	NA	NA	NA	NA	NA	NA
Nitellopsis obtusa	5.84905	52.4874	Coast	11.2091999	5.2542701	28.8521996	502.3729858	21.3861008	3.1751299	18.2110004	5.5802398	9.3257399	17.5405998	5.5802398	999.3549805	118.2829971	54.1702995	27.6958008	317.9670105	188.4559937	198.5410004	317.9670105	24	0	13	15	-6	6	NA	NA	NA	NA	NA	NA	NA	NA	NA	NA	NA	NA	NA	NA	NA	NA	NA	NA	NA	NA
Nitellopsis obtusa	5.84687	52.48889	Coast	11.2091999	5.2542701	28.8521996	502.3729858	21.3861008	3.1751299	18.2110004	5.5802398	9.3257399	17.5405998	5.5802398	999.3549805	118.2829971	54.1702995	27.6958008	317.9670105	188.4559937	198.5410004	317.9670105	24	0	13	15	-6	6	NA	NA	NA	NA	NA	NA	NA	NA	NA	NA	NA	NA	NA	NA	NA	NA	NA	NA	NA	NA
Nitellopsis obtusa	5.84907	52.48915	Coast	11.2091999	5.2542701	28.8521996	502.3729858	21.3861008	3.1751299	18.2110004	5.5802398	9.3257399	17.5405998	5.5802398	999.3549805	118.2829971	54.1702995	27.6958008	317.9670105	188.4559937	198.5410004	317.9670105	24	0	13	15	-6	6	NA	NA	NA	NA	NA	NA	NA	NA	NA	NA	NA	NA	NA	NA	NA	NA	NA	NA	NA	NA
Nitellopsis obtusa	5.85758	52.51064	Coast	11.2091999	5.2542701	28.8521996	502.3729858	21.3861008	3.1751299	18.2110004	5.5802398	9.3257399	17.5405998	5.5802398	999.3549805	118.2829971	54.1702995	27.6958008	317.9670105	188.4559937	198.5410004	317.9670105	25	-1	13	15	-6	6	NA	NA	NA	NA	NA	NA	NA	NA	NA	NA	NA	NA	NA	NA	NA	NA	NA	NA	NA	NA
Nitellopsis obtusa	13.4	52.516667	Coast	10.6885004	8.05933	32.8930016	652.7550049	25.0137005	0.511977	24.5016994	3.14661	9.80793	19.1809006	3.14661	786.367981	77.2202988	52.7612991	12.6479998	216.2630005	174.2339935	208.6119995	216.2630005	34	-5	18	20	-11	8	NA	NA	NA	NA	NA	NA	NA	NA	NA	NA	NA	NA	NA	NA	NA	NA	NA	NA	NA	NA
Nitellopsis obtusa	5.85866	52.51914	Coast	11.2091999	5.2542701	28.8521996	502.3729858	21.3861008	3.1751299	18.2110004	5.5802398	9.3257399	17.5405998	5.5802398	999.3549805	118.2829971	54.1702995	27.6958008	317.9670105	188.4559937	198.5410004	317.9670105	24	0	13	15	-6	6	NA	NA	NA	NA	NA	NA	NA	NA	NA	NA	NA	NA	NA	NA	NA	NA	NA	NA	NA	NA
Nitellopsis obtusa	5.85863	52.52001	Coast	11.2091999	5.2542701	28.8521996	502.3729858	21.3861008	3.1751299	18.2110004	5.5802398	9.3257399	17.5405998	5.5802398	999.3549805	118.2829971	54.1702995	27.6958008	317.9670105	188.4559937	198.5410004	317.9670105	24	0	13	15	-6	6	NA	NA	NA	NA	NA	NA	NA	NA	NA	NA	NA	NA	NA	NA	NA	NA	NA	NA	NA	NA
Nitellopsis obtusa	5.85865	52.52093	Coast	11.2091999	5.2542701	28.8521996	502.3729858	21.3861008	3.1751299	18.2110004	5.5802398	9.3257399	17.5405998	5.5802398	999.3549805	118.2829971	54.1702995	27.6958008	317.9670105	188.4559937	198.5410004	317.9670105	24	0	13	15	-6	6	NA	NA	NA	NA	NA	NA	NA	NA	NA	NA	NA	NA	NA	NA	NA	NA	NA	NA	NA	NA
Nitellopsis obtusa	5.85698	52.54271	Coast	11.2091999	5.2542701	28.8521996	502.3729858	21.3861008	3.1751299	18.2110004	5.5802398	9.3257399	17.5405998	5.5802398	999.3549805	118.2829971	54.1702995	27.6958008	317.9670105	188.4559937	198.5410004	317.9670105	23	-1	13	15	-8	6	NA	NA	NA	NA	NA	NA	NA	NA	NA	NA	NA	NA	NA	NA	NA	NA	NA	NA	NA	NA
Nitellopsis obtusa	13.33333	52.55	Coast	10.6885004	8.05933	32.8930016	652.7550049	25.0137005	0.511977	24.5016994	3.14661	9.80793	19.1809006	3.14661	786.367981	77.2202988	52.7612991	12.6479998	216.2630005	174.2339935	208.6119995	216.2630005	32	-7	16	19	-10	7	NA	NA	NA	NA	NA	NA	NA	NA	NA	NA	NA	NA	NA	NA	NA	NA	NA	NA	NA	NA
Nitellopsis obtusa	5.82719	52.57074	Coast	11.2091999	5.2542701	28.8521996	502.3729858	21.3861008	3.1751299	18.2110004	5.5802398	9.3257399	17.5405998	5.5802398	999.3549805	118.2829971	54.1702995	27.6958008	317.9670105	188.4559937	198.5410004	317.9670105	22	0	12	16	-5	6	NA	NA	NA	NA	NA	NA	NA	NA	NA	NA	NA	NA	NA	NA	NA	NA	NA	NA	NA	NA
Nitellopsis obtusa	5.94698	52.62751	Coast	11.2091999	5.2542701	28.8521996	502.3729858	21.3861008	3.1751299	18.2110004	5.5802398	9.3257399	17.5405998	5.5802398	999.3549805	118.2829971	54.1702995	27.6958008	317.9670105	188.4559937	198.5410004	317.9670105	23	1	12	18	-6	8	NA	NA	NA	NA	NA	NA	NA	NA	NA	NA	NA	NA	NA	NA	NA	NA	NA	NA	NA	NA
Nitellopsis obtusa	6.01822	52.63915	Coast	11.2091999	5.2542701	28.8521996	502.3729858	21.3861008	3.1751299	18.2110004	5.5802398	9.3257399	17.5405998	5.5802398	999.3549805	118.2829971	54.1702995	27.6958008	317.9670105	188.4559937	198.5410004	317.9670105	23	0	12	15	-5	6	NA	NA	NA	NA	NA	NA	NA	NA	NA	NA	NA	NA	NA	NA	NA	NA	NA	NA	NA	NA
Nitellopsis obtusa	1.29967	52.65855	Coast	11.6162996	2.7737701	18.8785992	451.5090027	19.6249008	4.93222	14.6927004	13.3334999	17.1152	17.1152	6.80022	851.7839966	106.8799973	42.6869011	32.1497993	273.2739868	152.0359955	152.0359955	265.131012	30	3	17	15	-5	7	NA	NA	NA	NA	NA	NA	NA	NA	NA	NA	NA	NA	NA	NA	NA	NA	NA	NA	NA	NA
Nitellopsis obtusa	6.07957	52.70139	Coast	11.2091999	5.2542701	28.8521996	502.3729858	21.3861008	3.1751299	18.2110004	5.5802398	9.3257399	17.5405998	5.5802398	999.3549805	118.2829971	54.1702995	27.6958008	317.9670105	188.4559937	198.5410004	317.9670105	20	-1	11	15	-4	6	NA	NA	NA	NA	NA	NA	NA	NA	NA	NA	NA	NA	NA	NA	NA	NA	NA	NA	NA	NA
Nitellopsis obtusa	5.99117	52.72758	Coast	11.2091999	5.2542701	28.8521996	502.3729858	21.3861008	3.1751299	18.2110004	5.5802398	9.3257399	17.5405998	5.5802398	999.3549805	118.2829971	54.1702995	27.6958008	317.9670105	188.4559937	198.5410004	317.9670105	24	-1	13	15	-6	5	NA	NA	NA	NA	NA	NA	NA	NA	NA	NA	NA	NA	NA	NA	NA	NA	NA	NA	NA	NA
Nitellopsis obtusa	13.49518	55.68446	Coast	9.6608896	5.3389401	24.3237991	630.4400024	22.0788994	0.129413	21.9493999	2.47755	7.7266598	17.7870007	2.47755	809.7880249	91.2490005	45.5689011	25.2166996	247.7079926	156.0440063	162.6660004	247.7079926	25	-9	12	14	-12	4	NA	NA	NA	NA	NA	NA	NA	NA	NA	NA	NA	NA	NA	NA	NA	NA	NA	NA	NA	NA
Nitellopsis obtusa	13.4954	55.6972	Coast	9.6608896	5.3389401	24.3237991	630.4400024	22.0788994	0.129413	21.9493999	2.47755	7.7266598	17.7870007	2.47755	809.7880249	91.2490005	45.5689011	25.2166996	247.7079926	156.0440063	162.6660004	247.7079926	23	-8	12	16	-11	4	NA	NA	NA	NA	NA	NA	NA	NA	NA	NA	NA	NA	NA	NA	NA	NA	NA	NA	NA	NA
Nitellopsis obtusa	13.495	55.6973	Coast	9.6608896	5.3389401	24.3237991	630.4400024	22.0788994	0.129413	21.9493999	2.47755	7.7266598	17.7870007	2.47755	809.7880249	91.2490005	45.5689011	25.2166996	247.7079926	156.0440063	162.6660004	247.7079926	23	-8	12	16	-11	4	NA	NA	NA	NA	NA	NA	NA	NA	NA	NA	NA	NA	NA	NA	NA	NA	NA	NA	NA	NA
Nitellopsis obtusa	13.4597	55.7068	Coast	9.6608896	5.3389401	24.3237991	630.4400024	22.0788994	0.129413	21.9493999	2.47755	7.7266598	17.7870007	2.47755	809.7880249	91.2490005	45.5689011	25.2166996	247.7079926	156.0440063	162.6660004	247.7079926	25	-12	12	15	-11	4	NA	NA	NA	NA	NA	NA	NA	NA	NA	NA	NA	NA	NA	NA	NA	NA	NA	NA	NA	NA
Nitellopsis obtusa	13.51808	55.87752	Coast	9.6608896	5.3389401	24.3237991	630.4400024	22.0788994	0.129413	21.9493999	2.47755	7.7266598	17.7870007	2.47755	809.7880249	91.2490005	45.5689011	25.2166996	247.7079926	156.0440063	162.6660004	247.7079926	21	-9	9	16	-11	5	NA	NA	NA	NA	NA	NA	NA	NA	NA	NA	NA	NA	NA	NA	NA	NA	NA	NA	NA	NA
Nitellopsis obtusa	13.41575	55.8975	Coast	9.6608896	5.3389401	24.3237991	630.4400024	22.0788994	0.129413	21.9493999	2.47755	7.7266598	17.7870007	2.47755	809.7880249	91.2490005	45.5689011	25.2166996	247.7079926	156.0440063	162.6660004	247.7079926	25	-9	12	14	-11	4	NA	NA	NA	NA	NA	NA	NA	NA	NA	NA	NA	NA	NA	NA	NA	NA	NA	NA	NA	NA
Nitellopsis obtusa	13.45119	55.94706	Coast	9.6608896	5.3389401	24.3237991	630.4400024	22.0788994	0.129413	21.9493999	2.47755	7.7266598	17.7870007	2.47755	809.7880249	91.2490005	45.5689011	25.2166996	247.7079926	156.0440063	162.6660004	247.7079926	24	-8	11	13	-10	3	NA	NA	NA	NA	NA	NA	NA	NA	NA	NA	NA	NA	NA	NA	NA	NA	NA	NA	NA	NA
Nitellopsis obtusa	14.2284	56.0844	Coast	9.0933399	6.9461498	28.4776993	660.53302	23.2766991	-1.11479	24.3915005	1.48909	7.5171199	17.6863995	1.48909	827.3809814	91.3128967	47.5778008	23.8038998	251.7519989	162.9049988	167.720993	251.7519989	23	-20	10	17	-19	6	NA	NA	NA	NA	NA	NA	NA	NA	NA	NA	NA	NA	NA	NA	NA	NA	NA	NA	NA	NA
Nitellopsis obtusa	14.2324	56.0886	Coast	9.0933399	6.9461498	28.4776993	660.53302	23.2766991	-1.11479	24.3915005	1.48909	7.5171199	17.6863995	1.48909	827.3809814	91.3128967	47.5778008	23.8038998	251.7519989	162.9049988	167.720993	251.7519989	23	-20	10	17	-19	6	NA	NA	NA	NA	NA	NA	NA	NA	NA	NA	NA	NA	NA	NA	NA	NA	NA	NA	NA	NA
Nitellopsis obtusa	14.2428	56.0967	Coast	9.0933399	6.9461498	28.4776993	660.53302	23.2766991	-1.11479	24.3915005	1.48909	7.5171199	17.6863995	1.48909	827.3809814	91.3128967	47.5778008	23.8038998	251.7519989	162.9049988	167.720993	251.7519989	24	-20	11	17	-19	5	NA	NA	NA	NA	NA	NA	NA	NA	NA	NA	NA	NA	NA	NA	NA	NA	NA	NA	NA	NA
Nitellopsis obtusa	14.168	56.1079	Coast	9.0933399	6.9461498	28.4776993	660.53302	23.2766991	-1.11479	24.3915005	1.48909	7.5171199	17.6863995	1.48909	827.3809814	91.3128967	47.5778008	23.8038998	251.7519989	162.9049988	167.720993	251.7519989	25	-20	11	15	-11	4	NA	NA	NA	NA	NA	NA	NA	NA	NA	NA	NA	NA	NA	NA	NA	NA	NA	NA	NA	NA
Nitellopsis obtusa	14.16797	56.10795	Coast	9.0933399	6.9461498	28.4776993	660.53302	23.2766991	-1.11479	24.3915005	1.48909	7.5171199	17.6863995	1.48909	827.3809814	91.3128967	47.5778008	23.8038998	251.7519989	162.9049988	167.720993	251.7519989	25	-20	11	15	-11	4	NA	NA	NA	NA	NA	NA	NA	NA	NA	NA	NA	NA	NA	NA	NA	NA	NA	NA	NA	NA
Nitellopsis obtusa	12.5211	57.0824	Coast	8.4059296	7.4669199	29.7593994	675.1420288	22.8882999	-2.2026701	25.0909996	0.522289	7.2270799	17.1516991	0.522289	951.3460083	102.8769989	58.5971985	21.9323006	286.8970032	190.9080048	195.6620026	286.8970032	22	-8	9	16	-12	4	NA	NA	NA	NA	NA	NA	NA	NA	NA	NA	NA	NA	NA	NA	NA	NA	NA	NA	NA	NA
Nitellopsis obtusa	14.918	58.1753	Coast	7.2729702	7.85465	28.2560005	737.0720215	23.2600002	-4.5381999	27.7982006	7.5407	6.09939	16.8530998	-1.40134	846.3880005	86.2642975	56.0710983	15.7868004	242.2519989	179.5679932	187.1790009	237.3890076	22	-11	8	16	-17	3	NA	NA	NA	NA	NA	NA	NA	NA	NA	NA	NA	NA	NA	NA	NA	NA	NA	NA	NA	NA
Nitellopsis obtusa	14.7683	58.3296	Coast	7.1237402	8.0148802	28.6954994	736.3850098	23.1751003	-4.75562	27.9307995	7.3440399	6.0774498	16.6583996	-1.5849299	878.8809814	89.3930969	57.9440002	16.1553993	251.8950043	186.3049927	192.2899933	248.3919983	23	-11	8	18	-16	4	NA	NA	NA	NA	NA	NA	NA	NA	NA	NA	NA	NA	NA	NA	NA	NA	NA	NA	NA	NA
Nitellopsis obtusa	14.7674	58.34	Coast	7.1237402	8.0148802	28.6954994	736.3850098	23.1751003	-4.75562	27.9307995	7.3440399	6.0774498	16.6583996	-1.5849299	878.8809814	89.3930969	57.9440002	16.1553993	251.8950043	186.3049927	192.2899933	248.3919983	22	-11	9	20	-12	6	NA	NA	NA	NA	NA	NA	NA	NA	NA	NA	NA	NA	NA	NA	NA	NA	NA	NA	NA	NA
Nitellopsis obtusa	14.7918	58.3425	Coast	7.2729702	7.85465	28.2560005	737.0720215	23.2600002	-4.5381999	27.7982006	7.5407	6.09939	16.8530998	-1.40134	846.3880005	86.2642975	56.0710983	15.7868004	242.2519989	179.5679932	187.1790009	237.3890076	21	-12	8	20	-13	6	NA	NA	NA	NA	NA	NA	NA	NA	NA	NA	NA	NA	NA	NA	NA	NA	NA	NA	NA	NA
Nitellopsis obtusa	14.7631	58.3469	Coast	7.1237402	8.0148802	28.6954994	736.3850098	23.1751003	-4.75562	27.9307995	7.3440399	6.0774498	16.6583996	-1.5849299	878.8809814	89.3930969	57.9440002	16.1553993	251.8950043	186.3049927	192.2899933	248.3919983	22	-11	8	20	-15	5	NA	NA	NA	NA	NA	NA	NA	NA	NA	NA	NA	NA	NA	NA	NA	NA	NA	NA	NA	NA
Nitellopsis obtusa	14.8147	58.3495	Coast	7.2729702	7.85465	28.2560005	737.0720215	23.2600002	-4.5381999	27.7982006	7.5407	6.09939	16.8530998	-1.40134	846.3880005	86.2642975	56.0710983	15.7868004	242.2519989	179.5679932	187.1790009	237.3890076	21	-12	8	19	-12	6	NA	NA	NA	NA	NA	NA	NA	NA	NA	NA	NA	NA	NA	NA	NA	NA	NA	NA	NA	NA
Nitellopsis obtusa	14.8447	58.3594	Coast	7.2729702	7.85465	28.2560005	737.0720215	23.2600002	-4.5381999	27.7982006	7.5407	6.09939	16.8530998	-1.40134	846.3880005	86.2642975	56.0710983	15.7868004	242.2519989	179.5679932	187.1790009	237.3890076	21	-12	9	20	-13	6	NA	NA	NA	NA	NA	NA	NA	NA	NA	NA	NA	NA	NA	NA	NA	NA	NA	NA	NA	NA
Nitellopsis obtusa	14.7641	58.3625	Coast	7.1237402	8.0148802	28.6954994	736.3850098	23.1751003	-4.75562	27.9307995	7.3440399	6.0774498	16.6583996	-1.5849299	878.8809814	89.3930969	57.9440002	16.1553993	251.8950043	186.3049927	192.2899933	248.3919983	23	-11	9	17	-16	4	NA	NA	NA	NA	NA	NA	NA	NA	NA	NA	NA	NA	NA	NA	NA	NA	NA	NA	NA	NA
Nitellopsis obtusa	14.8376	58.3635	Coast	7.2729702	7.85465	28.2560005	737.0720215	23.2600002	-4.5381999	27.7982006	7.5407	6.09939	16.8530998	-1.40134	846.3880005	86.2642975	56.0710983	15.7868004	242.2519989	179.5679932	187.1790009	237.3890076	22	-12	9	19	-14	6	NA	NA	NA	NA	NA	NA	NA	NA	NA	NA	NA	NA	NA	NA	NA	NA	NA	NA	NA	NA
Nitellopsis obtusa	14.7652	58.3685	Coast	7.1237402	8.0148802	28.6954994	736.3850098	23.1751003	-4.75562	27.9307995	7.3440399	6.0774498	16.6583996	-1.5849299	878.8809814	89.3930969	57.9440002	16.1553993	251.8950043	186.3049927	192.2899933	248.3919983	24	-12	10	16	-17	3	NA	NA	NA	NA	NA	NA	NA	NA	NA	NA	NA	NA	NA	NA	NA	NA	NA	NA	NA	NA
Nitellopsis obtusa	17.7074	59.4892	Coast	7.2818499	6.7859998	24.4636002	763.1719971	22.7560005	-4.9831901	27.7390995	7.8190298	5.7479701	17.2206001	-1.6602499	683.1779785	77.5169983	39.3811989	23.9018002	212.5160065	136.8880005	137.2100067	196.5630035	24	-14	9	17	-20	3	NA	NA	NA	NA	NA	NA	NA	NA	NA	NA	NA	NA	NA	NA	NA	NA	NA	NA	NA	NA
Nitellopsis obtusa	17.7134	59.4904	Coast	7.2818499	6.7859998	24.4636002	763.1719971	22.7560005	-4.9831901	27.7390995	7.8190298	5.7479701	17.2206001	-1.6602499	683.1779785	77.5169983	39.3811989	23.9018002	212.5160065	136.8880005	137.2100067	196.5630035	24	-14	9	18	-20	4	NA	NA	NA	NA	NA	NA	NA	NA	NA	NA	NA	NA	NA	NA	NA	NA	NA	NA	NA	NA
Nitellopsis obtusa	17.7165	59.4904	Coast	7.2818499	6.7859998	24.4636002	763.1719971	22.7560005	-4.9831901	27.7390995	7.8190298	5.7479701	17.2206001	-1.6602499	683.1779785	77.5169983	39.3811989	23.9018002	212.5160065	136.8880005	137.2100067	196.5630035	24	-14	9	18	-20	4	NA	NA	NA	NA	NA	NA	NA	NA	NA	NA	NA	NA	NA	NA	NA	NA	NA	NA	NA	NA
Nitellopsis obtusa	17.939	59.5652	Coast	7.3592801	4.8053699	20.0366001	707.6300049	20.6007996	-3.3820801	23.9829006	8.5710096	16.5293999	16.5293999	-0.713187	655.3800049	78.5670013	33.5987015	28.9302006	210.6790009	120.6600037	120.6600037	196.3139954	24	-17	8	18	-22	4	NA	NA	NA	NA	NA	NA	NA	NA	NA	NA	NA	NA	NA	NA	NA	NA	NA	NA	NA	NA
Nitellopsis obtusa	18.751	59.7865	Coast	7.4285402	3.3678999	15.7040005	676.0289917	19.0618992	-2.3842399	21.4461994	9.1525002	16.0734997	16.0734997	-0.0746562	635.3959961	79.8850021	28.9503994	33.6292	210.5469971	107.1240005	107.1240005	197.0269928	24	-16	8	17	-22	3	NA	NA	NA	NA	NA	NA	NA	NA	NA	NA	NA	NA	NA	NA	NA	NA	NA	NA	NA	NA
Nitellopsis obtusa	18.7512	59.7865	Coast	7.4285402	3.3678999	15.7040005	676.0289917	19.0618992	-2.3842399	21.4461994	9.1525002	16.0734997	16.0734997	-0.0746562	635.3959961	79.8850021	28.9503994	33.6292	210.5469971	107.1240005	107.1240005	197.0269928	24	-16	8	17	-22	3	NA	NA	NA	NA	NA	NA	NA	NA	NA	NA	NA	NA	NA	NA	NA	NA	NA	NA	NA	NA
Nitellopsis obtusa	18.7538	59.7886	Coast	7.4285402	3.3678999	15.7040005	676.0289917	19.0618992	-2.3842399	21.4461994	9.1525002	16.0734997	16.0734997	-0.0746562	635.3959961	79.8850021	28.9503994	33.6292	210.5469971	107.1240005	107.1240005	197.0269928	24	-16	8	17	-22	3	NA	NA	NA	NA	NA	NA	NA	NA	NA	NA	NA	NA	NA	NA	NA	NA	NA	NA	NA	NA
Nitellopsis obtusa	18.67538	59.84001	Coast	7.4285402	3.3678999	15.7040005	676.0289917	19.0618992	-2.3842399	21.4461994	9.1525002	16.0734997	16.0734997	-0.0746562	635.3959961	79.8850021	28.9503994	33.6292	210.5469971	107.1240005	107.1240005	197.0269928	26	-14	8	16	-21	2	NA	NA	NA	NA	NA	NA	NA	NA	NA	NA	NA	NA	NA	NA	NA	NA	NA	NA	NA	NA
Nitellopsis obtusa	18.67548	59.84006	Coast	7.4285402	3.3678999	15.7040005	676.0289917	19.0618992	-2.3842399	21.4461994	9.1525002	16.0734997	16.0734997	-0.0746562	635.3959961	79.8850021	28.9503994	33.6292	210.5469971	107.1240005	107.1240005	197.0269928	26	-14	8	16	-21	2	NA	NA	NA	NA	NA	NA	NA	NA	NA	NA	NA	NA	NA	NA	NA	NA	NA	NA	NA	NA
Nitellopsis obtusa	18.6758	59.8405	Coast	7.4285402	3.3678999	15.7040005	676.0289917	19.0618992	-2.3842399	21.4461994	9.1525002	16.0734997	16.0734997	-0.0746562	635.3959961	79.8850021	28.9503994	33.6292	210.5469971	107.1240005	107.1240005	197.0269928	26	-14	8	16	-21	2	NA	NA	NA	NA	NA	NA	NA	NA	NA	NA	NA	NA	NA	NA	NA	NA	NA	NA	NA	NA
Nitellopsis obtusa	18.6783	59.8411	Coast	7.4285402	3.3678999	15.7040005	676.0289917	19.0618992	-2.3842399	21.4461994	9.1525002	16.0734997	16.0734997	-0.0746562	635.3959961	79.8850021	28.9503994	33.6292	210.5469971	107.1240005	107.1240005	197.0269928	26	-14	8	16	-21	2	NA	NA	NA	NA	NA	NA	NA	NA	NA	NA	NA	NA	NA	NA	NA	NA	NA	NA	NA	NA
Nitellopsis obtusa	18.74014	59.84577	Coast	7.4285402	3.3678999	15.7040005	676.0289917	19.0618992	-2.3842399	21.4461994	9.1525002	16.0734997	16.0734997	-0.0746562	635.3959961	79.8850021	28.9503994	33.6292	210.5469971	107.1240005	107.1240005	197.0269928	24	-16	8	16	-24	2	NA	NA	NA	NA	NA	NA	NA	NA	NA	NA	NA	NA	NA	NA	NA	NA	NA	NA	NA	NA
Nitellopsis obtusa	18.737	59.8465	Coast	7.4285402	3.3678999	15.7040005	676.0289917	19.0618992	-2.3842399	21.4461994	9.1525002	16.0734997	16.0734997	-0.0746562	635.3959961	79.8850021	28.9503994	33.6292	210.5469971	107.1240005	107.1240005	197.0269928	24	-16	8	16	-24	2	NA	NA	NA	NA	NA	NA	NA	NA	NA	NA	NA	NA	NA	NA	NA	NA	NA	NA	NA	NA
Nitellopsis obtusa	18.7142	59.8499	Coast	7.4285402	3.3678999	15.7040005	676.0289917	19.0618992	-2.3842399	21.4461994	9.1525002	16.0734997	16.0734997	-0.0746562	635.3959961	79.8850021	28.9503994	33.6292	210.5469971	107.1240005	107.1240005	197.0269928	25	-16	8	16	-21	2	NA	NA	NA	NA	NA	NA	NA	NA	NA	NA	NA	NA	NA	NA	NA	NA	NA	NA	NA	NA
Nitellopsis obtusa	18.7106	59.8518	Coast	7.4285402	3.3678999	15.7040005	676.0289917	19.0618992	-2.3842399	21.4461994	9.1525002	16.0734997	16.0734997	-0.0746562	635.3959961	79.8850021	28.9503994	33.6292	210.5469971	107.1240005	107.1240005	197.0269928	24	-16	8	16	-21	2	NA	NA	NA	NA	NA	NA	NA	NA	NA	NA	NA	NA	NA	NA	NA	NA	NA	NA	NA	NA
Nitellopsis obtusa	18.7121	59.8526	Coast	7.4285402	3.3678999	15.7040005	676.0289917	19.0618992	-2.3842399	21.4461994	9.1525002	16.0734997	16.0734997	-0.0746562	635.3959961	79.8850021	28.9503994	33.6292	210.5469971	107.1240005	107.1240005	197.0269928	24	-16	8	16	-21	2	NA	NA	NA	NA	NA	NA	NA	NA	NA	NA	NA	NA	NA	NA	NA	NA	NA	NA	NA	NA
Nitellopsis obtusa	18.7145	59.854	Coast	7.4285402	3.3678999	15.7040005	676.0289917	19.0618992	-2.3842399	21.4461994	9.1525002	16.0734997	16.0734997	-0.0746562	635.3959961	79.8850021	28.9503994	33.6292	210.5469971	107.1240005	107.1240005	197.0269928	24	-16	8	16	-21	2	NA	NA	NA	NA	NA	NA	NA	NA	NA	NA	NA	NA	NA	NA	NA	NA	NA	NA	NA	NA
Nitellopsis obtusa	18.7098	59.8583	Coast	7.4285402	3.3678999	15.7040005	676.0289917	19.0618992	-2.3842399	21.4461994	9.1525002	16.0734997	16.0734997	-0.0746562	635.3959961	79.8850021	28.9503994	33.6292	210.5469971	107.1240005	107.1240005	197.0269928	24	-16	8	16	-21	2	NA	NA	NA	NA	NA	NA	NA	NA	NA	NA	NA	NA	NA	NA	NA	NA	NA	NA	NA	NA
Nitellopsis obtusa	17.57253	60.03809	Coast	6.8373699	6.6919198	24.0839996	767.1799927	22.302	-5.4837098	27.7858009	7.4829702	5.2068701	16.8202991	-2.16066	690.2299805	77.825798	40.7397003	23.1266003	215.3040009	138.6649933	141.1029968	195.1589966	23	-17	8	16	-21	3	NA	NA	NA	NA	NA	NA	NA	NA	NA	NA	NA	NA	NA	NA	NA	NA	NA	NA	NA	NA
